# Supplementary material for: Poly[di­ethyl­ammonium [tetra-μ2-cyanido-κ8 C:N-tricuprate(I)]], a two-dimensional network solid
Source: IUCrdata. 2020 Jul 21;5(Pt 7):x200968. doi: 10.1107/S2414314620009682 (PMC9462249; doi:10.1107/S2414314620009682)
Supplement: Supplementary file 1 [file x-05-x200968-sup1.cif]

##############################################################################
#                                                                            #
# This CIF contains the data for a data article accepted for                 #
# publication in IUCrData. It conforms to the requirements of                #
# Notes for Authors for IUCrData, and has been                               #
# peer reviewed under the auspices of IUCrData.                              #
#                                                                            #
# Full details of the Crystallographic Information File format               #
# are given in the paper "The Crystallographic Information File (CIF):       #
# a New Standard Archive File for Crystallography" by S. R. Hall, F. H.      #
# Allen and I. D. Brown [Acta Cryst. (1991), A47, 655-685].                  #
#                                                                            #
# The current version of the core CIF dictionary is obtainable from          #
# ftp://ftp.iucr.org/pub/cif_core.dic.                                       #
#                                                                            #
# Software is freely available for graphical display of the structure(s)     #
# in this CIF. For information consult the CIF software page                 #
# http://www.iucr.org/resources/cif/software.                                #
#                                                                            #
# This file may be used for bona fide research purposes within the           #
# scientific community so long as proper attribution is given to the data    # 
# article from which it was obtained.                                        #
#                                                                            #
##############################################################################
data_I
_database_code_depnum_ccdc_archive 'CCDC 2016688'
_audit_creation_method     'SHELXL-2017/1'
_journal_date_recd_electronic     2020-07-08
_journal_date_accepted     2020-07-15
_journal_name_full     'IUCrData'
_journal_year     2020
_journal_volume     5
_journal_issue      7
_journal_page_first     0
_journal_page_last     0
_journal_paper_category     HM
_journal_paper_doi     10.1107/S2414314620009682
_journal_coeditor_code     PK4028
_publ_contact_author_name     'Peter W. R. Corfield'
_publ_contact_author_address
;
 Department of Chemistry
 Fordham University
 441 East Fordham Road
 Bronx, NY 10458
 USA
;
_publ_contact_author_email     pcorfield@fordham.edu
_publ_contact_author_fax     '01(718)8174432'
_publ_contact_author_phone     '01(718)8174454'
_publ_section_title
;
Poly[diethylammonium
[tetra-\m~2~-cyanido-\k^8^<i>C</i>:<i>N</i>-tricuprate(I)]], a two-dimensional
network solid
;
loop_
    _publ_author_name
    _publ_author_address
    'Corfield, Peter W. R.'
; Department of Chemistry
 Fordham University
 441 East Fordham Road
 Bronx, NY 10458
 USA
;
    'Stavola, Thomas James'
; Department of Chemistry
 Fordham University
 441 East Fordham Road
 Bronx, NY 10458
 USA
;
_publ_section_synopsis
;
The title compound crystallizes as a CuCN network solid, with diethylammonium
cations sandwiched between two-dimensional, planar CuCN sheets comprised of
trigonally and digonally coordinated Cu atoms in 24-membered rings.
;
_chemical_name_systematic
;
Poly[diethylammonium
[tetra-\m~2~-cyanido-\k^8^<i>C</i>:<i>N</i>-tricuprate(I)]]
;
_chemical_name_common     ?
_chemical_formula_moiety     'C4 H12 N1 +, Cu3 C4 N4  -'
_chemical_formula_sum     'C8 H12 Cu3 N5'
_chemical_formula_iupac     '(C4 H12 N1) [Cu3 (C N)4]'
_chemical_formula_weight     368.85
_chemical_melting_point     ?
_chemical_absolute_configuration     ?
_symmetry_cell_setting     monoclinic
_symmetry_space_group_name_H-M     'C 2'
_symmetry_space_group_name_Hall     'C 2y'
loop_
    _symmetry_equiv_pos_as_xyz
    'x, y, z'
    '-x, y, -z'
    'x+1/2, y+1/2, z'
    '-x+1/2, y+1/2, -z'
_cell_length_a     12.6825(8)
_cell_length_b     8.3355(5)
_cell_length_c     7.2205(5)
_cell_angle_alpha     90
_cell_angle_beta     120.444(3)
_cell_angle_gamma     90
_cell_volume     658.07(8)
_cell_formula_units_Z     2
_cell_measurement_reflns_used     791
_cell_measurement_theta_min     3.28
_cell_measurement_theta_max     27.41
_cell_measurement_temperature     302(2)
_exptl_crystal_description     ' irregular block'
_exptl_crystal_colour     'pale green'
_exptl_crystal_size_max     0.150
_exptl_crystal_size_mid     0.130
_exptl_crystal_size_min     0.080
_exptl_crystal_density_diffrn     1.861
_exptl_crystal_density_meas     1.840(10)
_exptl_crystal_density_method     'flotation in CCl4/dibromoethane mixtures'
_exptl_crystal_F_000     364
_exptl_absorpt_coefficient_mu     4.783
_exptl_absorpt_correction_type     multi-scan
_exptl_absorpt_process_details
;
(Otwinowski & Minor,1997)
;
_exptl_absorpt_correction_T_min     0.51
_exptl_absorpt_correction_T_max     0.68
_diffrn_ambient_temperature     302(2)
_diffrn_radiation_type     MoK\a
_diffrn_radiation_wavelength     0.7107
_diffrn_radiation_source     'fine-focus sealed tube'
_diffrn_radiation_monochromator     graphite
_diffrn_measurement_device_type     'Enraf--Nonius KappaCCD'
_diffrn_measurement_device     '95mm CCD camera on \k-goniostat'
_diffrn_measurement_method     'combination of \w and \f scans'
_diffrn_detector_area_resol_mean     9
_diffrn_reflns_number     2500
_diffrn_reflns_av_R_equivalents     0.039
_diffrn_reflns_av_unetI/netI     0.0308
_diffrn_reflns_theta_min     3.272
_diffrn_reflns_theta_max     27.412
_diffrn_reflns_theta_full     25.241
_diffrn_measured_fraction_theta_max     0.993
_diffrn_measured_fraction_theta_full     0.992
_diffrn_reflns_limit_h_min     -16
_diffrn_reflns_limit_h_max     16
_diffrn_reflns_limit_k_min     -10
_diffrn_reflns_limit_k_max     10
_diffrn_reflns_limit_l_min     -9
_diffrn_reflns_limit_l_max     9
_refine_special_details
;
Hydrogen atoms on the C atoms were constrained, with C---H distances
of 0.97 \%A for the methylene group and 0.96 \%A for the methyl group. The
N---H atom was refined, with a restraint on the N---H bond length but not on
the temperature factor.
;
_reflns_number_total     1487
_reflns_number_gt     1191
_reflns_threshold_expression     'I > 2\s(I)'
_refine_ls_structure_factor_coef     Fsqd
_refine_ls_matrix_type     full
_refine_ls_R_factor_all     0.0464
_refine_ls_R_factor_gt     0.0308
_refine_ls_wR_factor_gt     0.0623
_refine_ls_wR_factor_ref     0.0692
_refine_ls_goodness_of_fit_ref     1.041
_refine_ls_restrained_S_all     1.040
_refine_ls_number_reflns     1487
_refine_ls_number_parameters     82
_refine_ls_number_restraints     2
_refine_ls_hydrogen_treatment     mixed
_refine_ls_weighting_scheme     calc
_refine_ls_weighting_details
              'w=1/[\s^2^(Fo^2^)+(0.0210P)^2^+0.7300P] where P=(Fo^2^+2Fc^2^)/3'
_atom_sites_solution_hydrogens     mixed
_atom_sites_solution_primary     heavy
_atom_sites_solution_secondary     difmap
_refine_ls_shift/su_max     0.000
_refine_ls_shift/su_mean     0.000
_refine_diff_density_max     0.216
_refine_diff_density_min     -0.290
_refine_ls_extinction_method
;
SHELXL-2017/1 (Sheldrick 2015)
;
_refine_ls_extinction_coef     0.015(3)
_refine_ls_extinction_expression
                                  'Fc^*^=kFc[1+0.001xFc^2^\l^3^/sin(2\q)]^-1/4^'
_refine_ls_abs_structure_details
;
 Twinning involves reflection, so the Flack parameter of 0.13 (5)
 implies the presence of a small amount of the inverted form
;
_refine_ls_abs_structure_Flack     0.13(5)
loop_
    _atom_type_symbol
    _atom_type_description
    _atom_type_scat_dispersion_real
    _atom_type_scat_dispersion_imag
    _atom_type_scat_source
    'Cu' 'Cu' 0.3201 1.2651
                         'International Tables Vol C Tables 4.2.6.8 and 6.1.1.4'
    'N' 'N' 0.0061 0.0033
                         'International Tables Vol C Tables 4.2.6.8 and 6.1.1.4'
    'C' 'C' 0.0033 0.0016
                         'International Tables Vol C Tables 4.2.6.8 and 6.1.1.4'
    'H' 'H' 0.0000 0.0000
                         'International Tables Vol C Tables 4.2.6.8 and 6.1.1.4'
_computing_data_collection
;
<i>KappaCCD Server Software</i> (Nonius, 1997)
;
_computing_cell_refinement
;
SCALEPACK (Otwinowski & Minor, 1997)
;
_computing_data_reduction
;
DENZO and SCALEPACK (Otwinowski & Minor,1997)
;
_computing_structure_solution
;
SHELXS97 (Sheldrick, 2008)
;
_computing_structure_refinement
;
<i>SHELXL2017/1</i> (Sheldrick, 2015)
;
_computing_molecular_graphics
;
ORTEPIII (Burnett & Johnson, 1996) and ORTEP-3 for Windows  (Farrugia,
2012)
;
_computing_publication_material
;
publCIF (Westrip, 2010)
;
loop_
    _atom_site_type_symbol
    _atom_site_label
    _atom_site_fract_x
    _atom_site_fract_y
    _atom_site_fract_z
    _atom_site_U_iso_or_equiv
    _atom_site_adp_type
    _atom_site_calc_flag
    _atom_site_occupancy
    _atom_site_disorder_assembly
    _atom_site_disorder_group
    Cu Cu1 0.000000 0.0002(2) 0.000000 0.0860(6) Uani d 1 . .
    Cu Cu2 0.18717(6) -0.02348(14) 0.78258(9) 0.0636(3) Uani d 1 . .
    C C1 0.1211(4) -0.0060(10) 0.4775(7) 0.0605(12) Uani d 0.5 . .
    N N1A 0.1211(4) -0.0060(10) 0.4775(7) 0.0605(12) Uani d 0.5 . .
    N N1 0.0777(4) -0.0015(11) 0.2956(8) 0.0683(16) Uani d 0.5 . .
    C C1A 0.0777(4) -0.0015(11) 0.2956(8) 0.0683(16) Uani d 0.5 . .
    C C2A 0.2142(6) 0.1819(7) 0.9323(10) 0.066(2) Uani d 0.22(8) . .
    N N2 0.2142(6) 0.1819(7) 0.9323(10) 0.066(2) Uani d 0.78(8) . .
    N N2A 0.2525(7) 0.2919(8) 1.0428(11) 0.064(2) Uani d 0.22(8) . .
    C C2 0.2525(7) 0.2919(8) 1.0428(11) 0.064(2) Uani d 0.78(8) . .
    N N3 0.000000 0.3473(8) 0.500000 0.0606(17) Uani d 1 . .
    H H3 0.033(6) 0.277(6) 0.606(8) 0.09(2) Uiso d 1 . .
    C C31 0.0968(5) 0.4390(8) 0.4846(11) 0.071(2) Uani d 1 . .
    H H31A 0.140222 0.506523 0.610650 0.106 Uiso calc 1 . .
    H H31B 0.155145 0.363683 0.484731 0.106 Uiso calc 1 . .
    C C32 0.0488(8) 0.5391(14) 0.2931(14) 0.118(4) Uani d 1 . .
    H H32A 0.115278 0.590203 0.288774 0.177 Uiso calc 1 . .
    H H32B -0.004388 0.619311 0.297044 0.177 Uiso calc 1 . .
    H H32C 0.003720 0.473602 0.167536 0.177 Uiso calc 1 . .
loop_
    _atom_site_aniso_label
    _atom_site_aniso_U_11
    _atom_site_aniso_U_22
    _atom_site_aniso_U_33
    _atom_site_aniso_U_12
    _atom_site_aniso_U_13
    _atom_site_aniso_U_23
    Cu1 0.0970(8) 0.0960(16) 0.0395(5) 0.000 0.0158(5) 0.000
    Cu2 0.0685(4) 0.0588(4) 0.0457(3) 0.0009(4) 0.0157(3) 0.0021(4)
    C1 0.057(2) 0.068(3) 0.047(2) 0.007(3) 0.0188(19) 0.003(3)
    N1A 0.057(2) 0.068(3) 0.047(2) 0.007(3) 0.0188(19) 0.003(3)
    N1 0.065(3) 0.081(5) 0.045(2) 0.008(3) 0.017(2) -0.001(3)
    C1A 0.065(3) 0.081(5) 0.045(2) 0.008(3) 0.017(2) -0.001(3)
    C2A 0.079(4) 0.051(4) 0.050(3) 0.000(3) 0.020(3) 0.002(3)
    N2 0.079(4) 0.051(4) 0.050(3) 0.000(3) 0.020(3) 0.002(3)
    N2A 0.074(4) 0.053(4) 0.047(4) 0.004(3) 0.016(3) 0.007(3)
    C2 0.074(4) 0.053(4) 0.047(4) 0.004(3) 0.016(3) 0.007(3)
    N3 0.056(4) 0.056(4) 0.062(4) 0.000 0.023(3) 0.000
    C31 0.054(3) 0.067(6) 0.077(4) 0.001(3) 0.023(3) 0.006(3)
    C32 0.089(5) 0.158(12) 0.097(6) 0.007(6) 0.040(5) 0.049(6)
_geom_special_details
;
 All esds (except the esd in the dihedral angle between two l.s. planes)
 are estimated using the full covariance matrix.  The cell esds are taken
 into account individually in the estimation of esds in distances, angles
 and torsion angles; correlations between esds in cell parameters are only
 used when they are defined by crystal symmetry.  An approximate (isotropic)
 treatment of cell esds is used for estimating esds involving l.s. planes.
;
loop_
    _geom_bond_atom_site_label_1
    _geom_bond_atom_site_label_2
    _geom_bond_site_symmetry_2
    _geom_bond_distance
    _geom_bond_publ_flag
    Cu1 N1 2 1.842(5) ?
    Cu1 N1 . 1.842(5) ?
    Cu2 N2A 4_547 1.889(7) ?
    Cu2 C1 . 1.925(4) ?
    Cu2 N2 . 1.960(7) ?
    C1 N1 . 1.139(6) ?
    N2 C2 . 1.149(7) ?
    N3 C31 . 1.497(7) ?
    N3 C31 2_556 1.497(7) ?
    N3 H3 . 0.885(14) ?
    C31 C32 . 1.457(10) ?
    C31 H31A . 0.9700 ?
    C31 H31B . 0.9700 ?
    C32 H32A . 0.9600 ?
    C32 H32B . 0.9600 ?
    C32 H32C . 0.9600 ?
loop_
    _geom_angle_atom_site_label_1
    _geom_angle_atom_site_label_2
    _geom_angle_atom_site_label_3
    _geom_angle_site_symmetry_1
    _geom_angle_site_symmetry_3
    _geom_angle
    _geom_angle_publ_flag
    N1 Cu1 N1 2 . 179.1(6) ?
    N2A Cu2 C1 4_547 . 128.3(3) ?
    N2A Cu2 N2 4_547 . 116.4(2) ?
    C1 Cu2 N2 . . 114.7(3) ?
    N1 C1 Cu2 . . 176.5(6) ?
    C1 N1 Cu1 . . 176.8(6) ?
    C2 N2 Cu2 . . 167.0(6) ?
    N2 C2 Cu2 . 4_557 178.3(5) ?
    C31 N3 C31 . 2_556 118.6(7) ?
    C31 N3 H3 . . 111(5) ?
    C31 N3 H3 2_556 . 109(5) ?
    C32 C31 N3 . . 113.5(5) ?
    C32 C31 H31A . . 108.9 ?
    N3 C31 H31A . . 108.9 ?
    C32 C31 H31B . . 108.9 ?
    N3 C31 H31B . . 108.9 ?
    H31A C31 H31B . . 107.7 ?
    C31 C32 H32A . . 109.5 ?
    C31 C32 H32B . . 109.5 ?
    H32A C32 H32B . . 109.5 ?
    C31 C32 H32C . . 109.5 ?
    H32A C32 H32C . . 109.5 ?
    H32B C32 H32C . . 109.5 ?
loop_
    _geom_hbond_atom_site_label_D
    _geom_hbond_atom_site_label_H
    _geom_hbond_atom_site_label_A
    _geom_hbond_site_symmetry_A
    _geom_hbond_distance_DH
    _geom_hbond_distance_HA
    _geom_hbond_distance_DA
    _geom_hbond_angle_DHA
    _geom_hbond_publ_flag
    N3 H3 N2 . 0.885(14) 2.44(4) 3.230(6) 149(6) yes
_shelx_space_group_comment
;
The symmetry employed for this shelxl refinement is uniquely defined
by the following loop, which should always be used as a source of
symmetry information in preference to the above space-group names.
They are only intended as comments.
;
_shelx_estimated_absorpt_T_min     0.534
_shelx_estimated_absorpt_T_max     0.701
_shelx_hkl_file
;
   0   0   1   762.8   11.00
   0   0   2     3.6    0.80
   0   0   3     8.9    0.90
   0   0   4  2981.5   57.30
   0   0   5   543.8   13.40
   0   0   6    23.1    2.80
   0   0   7    37.8    3.80
   0   0   8     9.9    3.90
   0   2   1   215.9    4.20
   0   2   2  1092.0   15.80
   0  -2  -2   989.3   14.30
   0   2   3   309.4    5.70
   0  -2  -3   305.5    5.80
   0   2   4  1873.6   33.00
   0  -2  -4  1925.3   34.20
   0   2   5   581.8   14.30
   0  -2  -5   573.8   14.50
   0   2   6    28.8    3.00
   0  -2  -6    39.5    3.70
   0   2   7    14.0    3.10
   0  -2  -7    19.7    3.00
   0  -4   0  5286.7  169.20
   0   4   1   514.3   10.50
   0  -4  -1   499.5    8.20
   0   4   2   407.7    7.20
   0  -4  -2   391.9    7.10
   0   4   3   198.9    5.10
   0  -4  -3   208.2    6.00
   0   4   4   832.6   16.30
   0  -4  -4   822.8   23.10
   0   4   5   369.2   10.90
   0  -4  -5   332.8   12.90
   0   4   6    25.4    3.40
   0  -4  -6    21.9    3.50
   0   4   7    33.5    4.20
   0  -4  -7    25.9    3.90
   0   6   0  1666.3   55.10
   0  -6   0  1593.2   60.10
   0   6   1   141.0    3.60
   0  -6  -1   146.9    3.10
   0   6   2   186.1    5.10
   0  -6  -2   184.7    3.90
   0   6   3    69.1    2.70
   0  -6  -3    61.3    2.40
   0   6   4   243.5    9.50
   0  -6  -4   243.1    7.80
   0   6   5    98.7    5.90
   0  -6  -5   106.4    8.60
   0   6   6     2.8    2.90
   0  -6  -6     3.8    6.00
   0   8   0   162.2    9.80
   0  -8   0   178.7    8.50
   0   8   1     4.7    1.20
   0  -8  -1     1.7    1.50
   0   8   2   112.0    5.20
   0  -8  -2   102.0    5.30
   0   8   3    46.7    3.40
   0  -8  -3    52.0    4.60
   0  -8  -4    34.5    4.20
   0   8   5    31.8    7.10
   0  -8  -5    14.7    4.50
   0 -10   0    48.0    6.60
   0 -10  -1    22.9    8.00
   0  10   2    15.2    4.70
   0 -10  -2    10.3    4.50
   0  10   3     4.5    2.70
   1   1  -8   104.9    6.90
  -1  -1   8    84.3    6.50
   1   1  -7    23.4    3.20
  -1  -1   7    24.1    3.00
   1   1  -6   118.4    5.20
  -1  -1   6   124.0    5.40
   1   1  -5    61.0    3.30
  -1  -1   5    58.2    3.30
   1   1  -4  2250.5   31.50
  -1  -1   4  2279.2   40.00
   1   1  -3  2351.3   31.90
  -1  -1   3  2407.0   33.30
   1   1  -2   729.3   10.90
  -1  -1   2   741.3   10.90
   1   1  -1   266.1    4.20
  -1  -1   1   240.8    3.70
   1   1   2  1222.2   17.50
  -1  -1  -2  1177.4   16.70
   1   1   3   169.1    3.40
  -1  -1  -3   162.6    3.30
   1   1   4    50.0    2.60
  -1  -1  -4    63.5    2.90
   1   1   5   858.8   20.50
  -1  -1  -5   881.0   21.30
   1   1   6   456.1   12.70
  -1  -1  -6   467.2   14.70
   1   1   7     1.4    2.90
  -1  -1  -7     1.0    3.00
   1   3  -8    67.1    5.60
  -1  -3   8    57.4    6.00
   1   3  -7    22.7    3.90
  -1  -3   7    21.2    3.40
   1   3  -6    47.0    3.40
  -1  -3   6    46.7    3.10
   1   3  -5    78.7    3.80
  -1  -3   5    87.1    3.90
   1   3  -4  2471.2   48.70
  -1  -3   4  2474.8   43.50
   1   3  -3  1986.0   27.80
  -1  -3   3  2004.4   28.50
   1   3  -2   457.1    8.00
  -1  -3   2   495.1    8.20
   1   3  -1   511.0    9.20
  -1  -3   1   482.2    7.90
   1   3   0  2766.9   51.10
  -1  -3   0  2803.7   63.30
   1   3   1  2496.8   58.10
  -1  -3  -1  2567.4   43.20
   1   3   2   459.0    8.30
  -1  -3  -2   418.1    7.30
   1   3   3   682.5   11.70
  -1  -3  -3   634.5   14.00
   1   3   4    57.8    2.60
  -1  -3  -4    47.5    2.60
   1   3   5   246.0    8.50
  -1  -3  -5   247.0    9.60
   1   3   6   259.4    9.60
  -1  -3  -6   252.9   10.30
   1   3   7     0.8    2.70
  -1  -3  -7     8.2    4.00
   1   5  -7     2.2    2.70
  -1  -5   7     1.1    4.80
   1   5  -6    81.2    4.90
  -1  -5   6    78.0    5.10
   1   5  -5    30.3    3.30
  -1  -5   5    20.8    2.40
   1   5  -4   519.0   12.90
  -1  -5   4   495.0   15.90
   1   5  -3   255.9    6.90
  -1  -5   3   259.7    6.70
   1   5  -2   405.2    7.90
  -1  -5   2   400.9    6.70
   1   5  -1   547.2   10.30
  -1  -5   1   513.4    9.80
   1   5   0  1065.0   21.20
  -1  -5   0  1083.8   18.90
   1   5   1  1473.9   29.00
  -1  -5  -1  1478.9   22.70
   1   5   2   397.6    9.10
  -1  -5  -2   390.7    7.70
   1   5   3   174.3    5.20
  -1  -5  -3   169.0    4.20
   1   5   4    46.0    2.60
  -1  -5  -4    49.5    3.50
   1   5   5   184.3    8.50
  -1  -5  -5   186.7    8.80
   1   5   6   153.1   10.10
  -1  -5  -6   170.8   13.50
   1   7  -6    34.4    5.40
  -1  -7   6    24.5    5.40
   1   7  -5     2.2    3.30
  -1  -7   5     3.2    3.90
   1   7  -4   234.1    8.70
  -1  -7   4   219.1    9.90
   1   7  -3   163.6    7.10
  -1  -7   3   156.9    5.50
   1   7  -2   112.0    3.70
  -1  -7   2   121.2    4.10
   1   7  -1   148.6    4.20
  -1  -7   1   141.5    3.60
   1   7   0   191.0    6.40
  -1  -7   0   170.1    4.10
   1   7   1   305.8    8.20
  -1  -7  -1   300.8    7.90
   1   7   2    34.5    2.20
  -1  -7  -2    30.2    2.60
   1   7   3   170.0    6.90
  -1  -7  -3   158.3    7.80
   1   7   4    19.0    4.50
  -1  -7  -4    21.5    3.80
   1   7   5    10.5    6.00
  -1  -7  -5    25.5    4.20
   1   9  -4    34.0    6.50
  -1  -9   4    36.2    5.00
   1   9  -3    13.2    3.10
  -1  -9   3    10.8    3.00
   1   9  -2    39.7    2.90
  -1  -9   2    43.8    6.00
   1   9  -1    44.9    3.50
  -1  -9   1    37.9    5.50
   1   9   0    28.5    2.60
  -1  -9   0    25.4    6.30
   1   9   1    51.4    5.60
  -1  -9  -1    73.2    4.90
   1   9   2     7.8    3.00
  -1  -9  -2     9.1    3.70
   1   9   3    54.7    6.10
  -1  -9  -3    39.2    4.70
   1   9   4    13.2    6.10
  -1  -9  -4     4.4    3.40
   2   0  -8   149.7    8.10
   2   0  -7   471.2   14.80
   2   0  -6     2.7    2.10
   2   0  -5   198.9    6.40
   2   0  -4   628.7    9.80
   2   0  -3  3320.7   45.00
   2   0  -2   191.2    3.70
   2   0  -1  2227.0   32.30
   2   0   0    31.7    0.80
   2   0   1   171.8    3.20
   2   0   2  4304.5   63.70
   2   0   3   135.5    3.10
   2   0   4    96.2    3.90
   2   0   5     5.2    2.50
   2   0   6   681.0   19.00
   2   0   7    84.1    7.40
   2   2  -8    65.0    5.20
  -2  -2   8    52.8    5.10
   2   2  -7   304.8   11.50
  -2  -2   7   299.2   11.00
   2   2  -6     9.0    2.00
  -2  -2   6     8.4    2.10
   2   2  -5   140.1    4.90
  -2  -2   5   149.1    5.00
   2   2  -4   651.2   11.20
  -2  -2   4   673.6   12.80
   2   2  -3  5023.2   80.90
  -2  -2   3  5045.5   82.30
   2   2  -2  1783.8   24.60
  -2  -2   2  1864.8   25.60
   2   2  -1   400.2    7.30
  -2  -2   1   488.7    7.90
   2   2   0   334.5    8.80
  -2  -2   0   375.2    8.40
   2   2   1  2455.0   40.30
  -2  -2  -1  2480.2   33.00
   2   2   2  4462.5   64.20
  -2  -2  -2  4375.8   99.20
   2   2   3   396.4    8.00
  -2  -2  -3   379.9    8.30
   2   2   4   163.3    5.40
  -2  -2  -4   166.1    6.70
   2   2   5    16.0    2.30
  -2  -2  -5     9.1    2.40
   2   2   6   361.4   13.10
  -2  -2  -6   362.5   16.10
   2   2   7    56.9    5.00
  -2  -2  -7    48.9    5.40
   2   4  -8    35.1    4.70
  -2  -4   8    38.3    5.10
   2   4  -7   169.9    8.10
  -2  -4   7   164.8    7.70
   2   4  -6    11.8    2.50
  -2  -4   6     8.9    2.30
   2   4  -5    92.7    3.90
  -2  -4   5    98.9    4.20
   2   4  -4   168.5    4.40
  -2  -4   4   154.5    4.80
   2   4  -3  1883.3   32.00
  -2  -4   3  1857.7   32.90
   2   4  -2   334.5    6.40
  -2  -4   2   340.3    5.90
   2   4  -1   473.1    8.50
  -2  -4   1   487.8    9.10
   2   4   0   430.4    7.80
  -2  -4   0   436.6    9.40
   2   4   1   941.5   22.50
  -2  -4  -1   958.2   15.30
   2   4   2  1552.2   26.00
  -2  -4  -2  1555.9   26.60
   2   4   3   107.1    3.60
  -2  -4  -3   100.8    3.30
   2   4   4   124.7    4.10
  -2  -4  -4   127.5    5.30
   2   4   5    -0.5    1.60
  -2  -4  -5     1.5    2.10
   2   4   6   170.8    8.00
  -2  -4  -6   185.0   14.30
   2   6  -7    54.1    5.80
  -2  -6   7    44.0    8.90
   2   6  -6    12.1    3.10
  -2  -6   6    -3.9    5.00
   2   6  -5    77.5    4.90
  -2  -6   5    78.0    4.80
   2   6  -4    63.8    3.80
  -2  -6   4    56.4    3.60
   2   6  -3   475.5   11.40
  -2  -6   3   479.6   14.50
   2   6  -2    99.2    2.80
  -2  -6   2   109.9    3.00
   2   6  -1   349.8    7.30
  -2  -6   1   344.7    6.50
   2   6   0   253.1    6.00
  -2  -6   0   236.2    4.90
   2   6   1   190.5    5.90
  -2  -6  -1   192.4    6.50
   2   6   2   523.6   14.20
  -2  -6  -2   506.0   12.10
   2   6   3    49.2    3.00
  -2  -6  -3    44.2    3.60
   2   6   4   104.2    5.30
  -2  -6  -4   122.2    7.10
   2   6   5     3.1    4.00
  -2  -6  -5     1.2    2.80
   2   6   6    49.4    7.00
  -2  -6  -6    55.0    6.90
   2   8  -5    34.4    3.90
  -2  -8   5    29.2    5.90
   2   8  -4     9.2    2.40
  -2  -8   4     9.6    2.80
   2   8  -3   170.9    6.80
  -2  -8   3   150.4    7.40
   2   8  -2    70.7    4.10
  -2  -8   2    57.1    3.10
   2   8  -1    77.0    4.00
  -2  -8   1    93.6    3.70
   2   8   0    27.0    2.50
  -2  -8   0    31.2    3.20
   2   8   1    79.4    4.80
  -2  -8  -1    73.8    5.00
   2   8   2   202.2   13.10
  -2  -8  -2   161.5    7.30
  -2  -8  -3    10.0    3.70
   2   8   4    29.2    5.50
  -2  -8  -4    27.2    3.70
  -2 -10   3    19.0    5.90
  -2 -10   2    -0.3    4.00
   2  10  -1    34.3    5.40
  -2 -10   1    42.8    4.70
   2  10   0    22.5    6.20
  -2 -10   0    32.0    4.70
  -2 -10  -1     0.5    4.30
   2  10   2    11.1    3.70
  -2 -10  -2     4.5    5.00
   3   1  -8     3.1    2.90
  -3  -1   8     5.2    3.60
   3   1  -7   454.5   13.60
  -3  -1   7   451.0   15.30
   3   1  -6   433.6   12.00
  -3  -1   6   441.6   12.80
   3   1  -5    20.8    2.30
  -3  -1   5    23.7    2.30
   3   1  -4   239.2    4.40
  -3  -1   4   242.0    4.50
   3   1  -3  1720.3   24.00
  -3  -1   3  1747.0   23.90
   3   1  -2  5658.2  179.30
  -3  -1   2  5614.8  128.70
   3   1  -1  2626.1   42.30
  -3  -1   1  2685.4   38.90
   3   1   0  1744.9   25.50
  -3  -1   0  1740.8   25.40
   3   1   1    38.1    1.10
  -3  -1  -1    29.6    1.00
   3   1   2  2060.9   27.80
  -3  -1  -2  1997.0   29.60
   3   1   3  1891.6   30.00
  -3  -1  -3  1890.9   34.50
   3   1   4    16.2    1.90
  -3  -1  -4    12.9    2.10
   3   1   5    67.2    4.00
  -3  -1  -5    66.6    4.70
   3   1   6    31.1    4.70
  -3  -1  -6    37.4    4.40
   3   1   7    92.6    7.60
  -3  -1  -7    86.6    7.20
   3   3  -8     4.6    3.50
  -3  -3   8    -2.9    3.90
   3   3  -7   166.8    7.20
  -3  -3   7   160.9    7.30
   3   3  -6   142.3    6.10
  -3  -3   6   132.1    5.50
   3   3  -5    90.0    3.80
  -3  -3   5    70.2    3.50
   3   3  -4   388.8    7.50
  -3  -3   4   378.9    7.90
   3   3  -3   380.6    6.20
  -3  -3   3   371.1    6.00
   3   3  -2  2706.9   50.80
  -3  -3   2  2822.3   38.40
   3   3  -1  1118.7   19.40
  -3  -3   1  1146.0   22.80
   3   3   0   467.0   11.60
  -3  -3   0   489.8   10.90
   3   3   1   168.6    3.10
  -3  -3  -1   176.3    3.10
   3   3   2  2232.4   37.20
  -3  -3  -2  2280.0   34.70
   3   3   3  1589.0   28.30
  -3  -3  -3  1537.4   27.90
   3   3   4    32.7    2.60
  -3  -3  -4    27.1    2.20
   3   3   5    42.5    3.40
  -3  -3  -5    36.6    2.90
   3   3   6    34.2    3.60
  -3  -3  -6    40.2    3.80
   3   5  -7   141.0    9.40
  -3  -5   7   134.9    8.10
   3   5  -6   130.0    6.00
  -3  -5   6   129.7    7.20
   3   5  -5    60.1    4.10
  -3  -5   5    72.7    4.10
   3   5  -4    67.3    3.10
  -3  -5   4    68.3    3.50
   3   5  -3   440.1    9.00
  -3  -5   3   400.1   12.10
   3   5  -2  1164.1   20.90
  -3  -5   2  1186.0   19.70
   3   5  -1   494.7    9.50
  -3  -5   1   493.3    9.30
   3   5   0   508.5    8.40
  -3  -5   0   497.4   12.00
   3   5   1   280.5    7.50
  -3  -5  -1   268.6    8.60
   3   5   2   387.4   11.70
  -3  -5  -2   389.8    9.60
   3   5   3   342.3    8.70
  -3  -5  -3   328.8    8.80
   3   5   4    25.9    2.80
  -3  -5  -4    14.8    2.80
   3   5   5    95.8    5.60
  -3  -5  -5    89.6    6.40
   3   5   6    -1.5    4.50
  -3  -5  -6     6.8    3.80
   3   7  -6     5.7    2.90
   3   7  -5    27.5    3.80
  -3  -7   5    25.4    3.20
   3   7  -4   114.1    5.90
  -3  -7   4   105.7    5.70
   3   7  -3    56.1    3.40
  -3  -7   3    48.6    2.70
   3   7  -2   179.3    5.50
  -3  -7   2   195.5    5.10
   3   7  -1   113.3    3.20
  -3  -7   1   127.3    4.20
   3   7   0   165.5    4.70
  -3  -7   0   172.8    6.50
   3   7   1    30.3    1.60
  -3  -7  -1    29.9    2.90
   3   7   2   168.8   10.20
  -3  -7  -2   147.9    7.00
   3   7   3   216.3   13.20
  -3  -7  -3   221.5    9.70
   3   7   4     8.0    3.90
  -3  -7  -4     5.1    3.40
   3   7   5    38.4    6.60
  -3  -7  -5    17.5    4.30
   3   9  -5     5.8    3.70
  -3  -9   5     5.4    4.80
   3   9  -4    23.8    3.40
  -3  -9   4    24.5    6.20
   3   9  -3     6.3    3.10
  -3  -9   3     3.0    3.50
   3   9  -2    41.1    4.90
  -3  -9   2    38.2    6.40
   3   9  -1     6.4    3.10
  -3  -9   1    16.0    2.80
   3   9   0    70.3    7.30
  -3  -9   0    65.0    4.50
   3   9   1    14.5    4.20
  -3  -9  -1    12.3    3.00
   3   9   2    23.6    4.40
  -3  -9  -2    15.8    3.50
   3   9   3    23.1    6.00
  -3  -9  -3    22.3    4.20
   4   0  -8    11.8    3.60
   4   0  -7    29.2    3.00
   4   0  -6   501.1   13.30
   4   0  -5  1258.3   25.80
   4   0  -4     1.7    0.90
   4   0  -3    14.9    1.10
   4   0  -2  1840.7   24.80
   4   0   0   663.4    9.50
   4   0   1   325.7    5.20
   4   0   2    29.8    1.30
   4   0   3  1783.5   35.80
   4   0   4   316.5   10.40
   4   0   5     1.3    2.60
   4   0   6    20.2    3.00
   4   2  -8     5.9    3.10
  -4  -2   8     3.7    3.10
   4   2  -7    49.3    3.90
  -4  -2   7    44.5    3.90
   4   2  -6   378.3   10.60
  -4  -2   6   380.2   10.70
   4   2  -5   848.4   18.50
  -4  -2   5   846.7   18.70
   4   2  -4   285.6    5.60
  -4  -2   4   288.0    5.20
   4   2  -3   468.4    7.20
  -4  -2   3   463.8    7.50
   4   2  -2    69.7    1.70
  -4  -2   2    86.5    2.10
   4   2   0    23.6    1.00
  -4  -2   0    22.9    0.90
   4   2   1   678.4   12.10
  -4  -2  -1   642.0    9.40
   4   2   2    11.3    1.20
  -4  -2  -2     9.0    1.10
   4   2   3  1459.3   30.90
  -4  -2  -3  1430.5   26.30
   4   2   4   295.0   11.10
  -4  -2  -4   318.4    9.00
   4   2   5     2.8    2.90
  -4  -2  -5     8.7    2.30
   4   2   6     9.3    3.40
  -4  -2  -6    12.8    3.10
   4   4  -8    20.4    3.50
  -4  -4   8    18.5    4.60
   4   4  -7    18.9    4.00
  -4  -4   7    18.2    3.30
   4   4  -6   169.7    7.00
  -4  -4   6   180.6    6.70
   4   4  -5   499.6   13.30
  -4  -4   5   478.5   12.70
   4   4  -4   207.6    6.40
  -4  -4   4   227.8    6.40
   4   4  -3    85.2    2.80
  -4  -4   3    85.9    2.70
   4   4  -2   351.4    8.20
  -4  -4   2   348.7    6.10
   4   4  -1  3545.2  113.40
  -4  -4   1  3495.3  112.10
   4   4   0   107.7    3.40
  -4  -4   0    92.5    3.00
   4   4   1   252.6   11.60
  -4  -4  -1   260.3    5.30
   4   4   2   121.3    4.90
  -4  -4  -2   125.8    4.20
   4   4   3   750.8   15.10
  -4  -4  -3   721.3   15.10
   4   4   4   144.0    7.20
  -4  -4  -4   135.4    6.10
   4   4   5    17.1    4.40
  -4  -4  -5    14.6    3.30
   4   4   6    26.2    5.50
  -4  -4  -6    18.8    5.40
   4   6  -7    -1.7    3.20
  -4  -6   7     2.1    3.10
   4   6  -6    73.1    5.60
  -4  -6   6    72.1    4.60
   4   6  -5    99.7    5.30
  -4  -6   5   106.0    5.50
   4   6  -4   107.3    4.90
  -4  -6   4   123.4    5.80
   4   6  -3    84.1    3.30
  -4  -6   3    77.8    3.10
   4   6  -2   231.1    6.10
  -4  -6   2   225.8    5.90
   4   6  -1   906.7   15.80
  -4  -6   1   930.2   18.90
   4   6   0    62.2    3.30
  -4  -6   0    50.5    3.10
   4   6   1   143.0    8.80
  -4  -6  -1   118.3    5.30
   4   6   2    17.5    3.30
  -4  -6  -2    16.7    2.40
   4   6   3   218.7   14.60
  -4  -6  -3   192.6    8.90
   4   6   4    68.6    7.50
  -4  -6  -4    53.5    4.50
   4   6   5    -0.8    4.60
  -4  -6  -5     2.4    3.10
   4   8  -6    23.9    3.90
  -4  -8   6    31.3    6.20
   4   8  -5    10.2    2.70
  -4  -8   5     7.1    4.70
   4   8  -4    31.7    3.00
  -4  -8   4    33.8    2.90
   4   8  -3    81.3    4.40
  -4  -8   3    76.4    3.60
   4   8  -2    10.2    1.20
  -4  -8   2     7.8    2.70
   4   8  -1    89.5    7.00
  -4  -8   1    85.1    5.10
   4   8   0     2.7    3.20
  -4  -8   0     4.4    2.90
   4   8   1   112.3    6.70
  -4  -8  -1    98.4    5.50
   4   8   2    17.5    3.70
  -4  -8  -2     5.2    2.70
   4   8   3    31.4    5.70
  -4  -8  -3    37.3    4.60
   4  10  -3     4.1    4.30
  -4 -10   3     6.3    6.80
   4  10  -2    11.8    5.00
  -4 -10   2     6.0    5.10
   4  10  -1    39.5    6.60
  -4 -10   1    29.5    4.40
   4  10   0     2.0    5.30
  -4 -10   0    -1.2    3.40
   4  10   1     6.4    5.60
  -4 -10  -1    14.3    4.80
   5   1  -9    37.0    4.50
  -5  -1   9    26.3    4.50
   5   1  -8     1.9    3.00
  -5  -1   8     4.6    3.80
   5   1  -7    64.0    4.20
  -5  -1   7    60.3    3.60
   5   1  -6    53.6    3.50
  -5  -1   6    61.4    3.30
   5   1  -5  1347.2   27.90
  -5  -1   5  1332.7   28.40
   5   1  -4   524.0    9.20
  -5  -1   4   515.2    8.60
   5   1  -3   454.4    7.20
  -5  -1   3   433.7    7.20
   5   1  -2   209.8    3.50
  -5  -1   2   219.0    3.90
   5   1  -1  2466.7   40.00
  -5  -1   1  2440.0   35.30
   5   1   0  2702.5   44.60
  -5  -1   0  2655.1   43.70
   5   1   1   268.1    4.70
  -5  -1  -1   254.5    4.50
   5   1   2   217.8    4.40
  -5  -1  -2   216.9    4.60
   5   1   3    53.8    2.80
  -5  -1  -3    55.7    3.60
   5   1   4   444.7   12.60
  -5  -1  -4   449.6   11.60
   5   1   5   196.6    7.70
  -5  -1  -5   209.1    9.70
   5   1   6     1.4    2.90
  -5  -1  -6    -3.2    2.40
   5   3  -8     4.9    3.30
  -5  -3   8    14.5    3.40
   5   3  -7    28.0    3.00
  -5  -3   7    30.7    3.30
   5   3  -6   113.5    4.70
  -5  -3   6   113.3    4.80
   5   3  -5  1110.6   25.30
  -5  -3   5  1049.1   23.20
   5   3  -4   695.3   13.50
  -5  -3   4   695.7   13.90
   5   3  -3   368.0    6.90
  -5  -3   3   347.9    6.10
   5   3  -2    51.5    1.70
  -5  -3   2    59.0    1.50
   5   3  -1  1021.9   20.10
  -5  -3   1   983.4   17.20
   5   3   0  1449.3   24.70
  -5  -3   0  1501.1   26.60
   5   3   1    40.3    1.50
  -5  -3  -1    32.8    1.30
   5   3   2   276.6    6.20
  -5  -3  -2   267.6    6.10
   5   3   3     6.5    1.20
  -5  -3  -3     5.3    1.10
   5   3   4   222.5    7.20
  -5  -3  -4   218.1    7.30
   5   3   5    87.4    5.30
  -5  -3  -5    91.0    6.80
   5   5  -8     3.7    3.90
  -5  -5   8    -0.8    3.60
   5   5  -7    38.2    4.50
  -5  -5   7    41.3    3.40
   5   5  -6    -1.0    2.60
  -5  -5   6     2.5    2.00
   5   5  -5   215.8    8.90
  -5  -5   5   212.4    6.90
   5   5  -4    82.5    3.40
  -5  -5   4    91.2    3.60
   5   5  -3   341.3    8.70
  -5  -5   3   347.3    8.70
   5   5  -2   105.5    3.30
  -5  -5   2    90.4    2.90
   5   5  -1   630.7   15.70
  -5  -5   1   671.8   16.20
   5   5   0   771.8   20.90
  -5  -5   0   835.6   23.30
   5   5   1   114.7    7.00
  -5  -5  -1   133.7    5.60
   5   5   2    73.9    5.90
  -5  -5  -2    60.9    4.00
   5   5   3    38.4    4.50
  -5  -5  -3    34.9    3.50
   5   5   4   122.6   10.30
  -5  -5  -4   111.3    7.20
   5   5   5    66.7    9.00
  -5  -5  -5    71.6    6.30
   5   7  -7     5.3    4.00
  -5  -7   7     3.7    5.10
   5   7  -6     3.6    2.60
  -5  -7   6     4.0    2.50
   5   7  -5   133.6    6.90
  -5  -7   5   131.6    7.30
   5   7  -4    23.7    3.10
  -5  -7   4    31.8    3.70
   5   7  -3    86.9    4.40
  -5  -7   3    82.1    4.80
   5   7  -2    90.5    3.00
  -5  -7   2    83.2    3.50
   5   7  -1   169.8   10.30
  -5  -7   1   182.5    6.80
   5   7   0    87.1    7.70
  -5  -7   0    99.5    4.90
   5   7   1    29.1    2.90
  -5  -7  -1    30.8    3.20
   5   7   2   117.7    9.40
  -5  -7  -2   103.9    6.10
   5   7   3     2.6    3.60
  -5  -7  -3     5.4    2.70
   5   7   4    30.3    5.30
  -5  -7  -4    14.5    4.30
   5   9  -5    17.3    4.70
   5   9  -4    -3.6    5.20
  -5  -9   4     5.1    5.20
   5   9  -3     8.5    3.50
  -5  -9   3     6.3    4.60
   5   9  -2    21.9    4.40
  -5  -9   2    13.6    3.40
   5   9  -1    22.9    5.50
  -5  -9   1    28.4    3.00
   5   9   0    14.2    7.00
  -5  -9   0    32.1    3.70
   5   9   1     2.9    4.30
  -5  -9  -1     3.1    3.00
   5   9   2    31.5    3.90
  -5  -9  -2    23.1    4.80
   6   0  -9    56.1    5.30
   6   0  -8   157.1    6.90
   6   0  -7    11.6    2.80
   6   0  -6    55.1    3.40
   6   0  -5   241.7    6.70
   6   0  -4  1615.9   25.60
   6   0  -3     3.0    0.60
   6   0  -2   706.8   10.50
   6   0  -1    36.6    1.40
   6   0   0   778.4   11.20
   6   0   1  1240.8   18.00
   6   0   2     8.3    1.10
   6   0   3    65.9    3.30
   6   0   4     1.0    2.40
   6   0   5   253.8    9.80
   6   2  -9    35.7    4.80
  -6  -2   9    22.1    4.10
   6   2  -8    72.4    5.00
  -6  -2   8    91.3    5.40
   6   2  -7    12.3    3.20
  -6  -2   7    18.1    2.50
   6   2  -6    46.8    3.10
  -6  -2   6    51.2    3.00
   6   2  -5   411.8   10.20
  -6  -2   5   408.5   11.00
   6   2  -4  1857.1   29.00
  -6  -2   4  1740.8   30.70
   6   2  -3   412.9    6.40
  -6  -2   3   418.7    7.20
   6   2  -2   170.9    3.60
  -6  -2   2   170.5    3.00
   6   2  -1   216.4    4.50
  -6  -2   1   228.0    4.20
   6   2   0   966.3   17.10
  -6  -2   0   973.6   12.70
   6   2   1  1511.9   26.60
  -6  -2  -1  1433.5   25.50
   6   2   2    37.2    1.60
  -6  -2  -2    35.2    1.80
   6   2   3    88.2    3.50
  -6  -2  -3    94.3    3.70
   6   2   4     2.9    2.00
  -6  -2  -4     1.5    1.90
   6   2   5   160.1    8.10
  -6  -2  -5   175.7    8.20
   6   4  -8    57.2    5.00
  -6  -4   8    45.1    4.20
   6   4  -7     9.1    2.90
  -6  -4   7     6.7    2.30
   6   4  -6    73.8    4.20
  -6  -4   6    67.7    3.80
   6   4  -5   155.6    5.20
  -6  -4   5   152.9    5.80
   6   4  -4   567.6   13.20
  -6  -4   4   538.5   13.20
   6   4  -3    86.5    3.00
  -6  -4   3    91.3    2.50
   6   4  -2   422.6    9.20
  -6  -4   2   445.6    7.70
   6   4  -1    13.3    0.80
  -6  -4   1    19.2    1.10
   6   4   0   334.8    6.20
  -6  -4   0   341.7    8.20
   6   4   1   724.9   15.00
  -6  -4  -1   779.2   16.30
   6   4   2    18.4    1.40
  -6  -4  -2    22.4    1.60
   6   4   3    37.4    2.80
  -6  -4  -3    26.5    3.20
   6   4   4     2.9    5.50
  -6  -4  -4     4.4    2.60
   6   4   5   117.9   10.60
  -6  -4  -5    89.1    7.90
   6   6  -7     4.7    3.00
  -6  -6   7     4.9    2.60
   6   6  -6    31.4    3.70
  -6  -6   6    28.9    2.90
   6   6  -5    18.5    2.80
  -6  -6   5    27.3    3.70
   6   6  -4   192.8    7.80
  -6  -6   4   195.3    8.30
   6   6  -3     4.5    1.00
  -6  -6   3     9.2    1.50
   6   6  -2   214.0    5.30
  -6  -6   2   203.5    5.70
   6   6  -1    55.3    5.80
  -6  -6   1    45.2    3.30
   6   6   0   163.0    9.80
  -6  -6   0   157.0    6.50
   6   6   1   171.2   11.30
  -6  -6  -1   174.6    7.50
   6   6   2    64.2    5.90
  -6  -6  -2    47.9    4.30
   6   6   3    43.0    6.20
  -6  -6  -3    51.2    4.40
   6   6   4     6.9    4.80
  -6  -6  -4     2.1    3.40
   6   8  -6     4.9    3.00
  -6  -8   6     9.7    7.60
   6   8  -5    13.1    2.50
  -6  -8   5     8.0    2.70
   6   8  -4    79.0    4.50
  -6  -8   4    73.3    8.90
   6   8  -3     4.9    3.00
  -6  -8   3     2.3    2.30
   6   8  -2    37.9    6.00
  -6  -8   2    41.7    3.70
   6   8  -1     8.3    4.30
  -6  -8   1    12.1    2.50
   6   8   0    75.0    7.90
  -6  -8   0    58.6    4.50
   6   8   1    45.3    4.50
  -6  -8  -1    45.6    4.20
   6   8   2    11.1    4.40
  -6  -8  -2     6.4    3.30
   6  10  -2    20.5    5.50
  -6 -10   2    10.0    5.40
   6  10  -1    10.0    5.50
  -6 -10   1     5.4    2.50
   7   1  -9     9.2    3.80
  -7  -1   9     4.1    3.60
   7   1  -8   121.9    6.50
  -7  -1   8   160.9    7.10
   7   1  -7    65.5    4.10
  -7  -1   7    73.4    4.20
   7   1  -6     5.6    2.10
  -7  -1   6     7.1    1.90
   7   1  -5    57.7    3.10
  -7  -1   5    46.3    2.30
   7   1  -4   496.6    8.90
  -7  -1   4   457.4    9.60
   7   1  -3  1545.3   21.30
  -7  -1   3  1516.5   21.80
   7   1  -2   346.7    6.70
  -7  -1   2   360.8    5.80
   7   1  -1   663.5   12.20
  -7  -1   1   625.2    9.10
   7   1   0     2.9    0.70
  -7  -1   0     2.3    0.70
   7   1   1   855.0   14.00
  -7  -1  -1   863.5   14.60
   7   1   2   463.0   10.00
  -7  -1  -2   458.6    9.60
   7   1   3    28.4    2.40
  -7  -1  -3    21.9    2.70
   7   1   4    27.5    2.70
  -7  -1  -4    32.4    2.90
   7   1   5    23.0    3.20
  -7  -1  -5    20.3    3.20
   7   3  -8    67.9    5.20
  -7  -3   8    69.3    5.00
   7   3  -7    19.4    2.70
  -7  -3   7    18.0    3.00
   7   3  -6    33.0    3.20
  -7  -3   6    42.0    2.60
   7   3  -5   150.6    5.10
  -7  -3   5   155.9    5.20
   7   3  -4   315.3    7.20
  -7  -3   4   304.0    6.80
   7   3  -3   606.9   13.60
  -7  -3   3   598.1   10.60
   7   3  -2   379.5    8.20
  -7  -3   2   381.8    7.10
   7   3  -1   457.6    9.90
  -7  -3   1   447.0    8.40
   7   3   0    51.6    1.90
  -7  -3   0    52.4    1.60
   7   3   1   608.0   14.30
  -7  -3  -1   591.9   11.40
   7   3   2   470.5   15.20
  -7  -3  -2   470.6   12.90
   7   3   3    15.3    2.20
  -7  -3  -3    13.7    3.20
   7   3   4    10.5    5.20
  -7  -3  -4    15.3    3.40
   7   5  -8    45.3    4.50
  -7  -5   8    45.7    4.80
   7   5  -7    22.0    3.70
  -7  -5   7    21.3    3.10
   7   5  -6    13.5    2.70
  -7  -5   6    13.2    2.30
   7   5  -5    38.2    3.50
  -7  -5   5    30.8    3.70
   7   5  -4   171.0    5.50
  -7  -5   4   183.6    6.30
   7   5  -3   286.5    7.30
  -7  -5   3   295.5    7.80
   7   5  -2    50.9    2.80
  -7  -5   2    49.3    2.40
   7   5  -1   274.7   13.50
  -7  -5   1   266.1    9.40
   7   5   0     9.5    3.40
  -7  -5   0    13.4    1.90
   7   5   1   141.5   10.10
  -7  -5  -1   150.6    6.80
   7   5   2   124.2    8.60
  -7  -5  -2   120.8    6.50
   7   5   3    31.2    5.30
  -7  -5  -3    27.1    3.40
   7   5   4    27.0    6.20
  -7  -5  -4    19.7    5.70
   7   7  -7     2.7    3.10
  -7  -7   7     0.2    4.50
   7   7  -6    14.5    3.90
  -7  -7   6    16.6    3.70
   7   7  -5    26.1    4.40
  -7  -7   5    24.3    3.20
   7   7  -4    17.0    2.50
  -7  -7   4    19.5    3.20
   7   7  -3    81.8    4.20
  -7  -7   3    80.6    4.60
   7   7  -2     8.3    3.90
  -7  -7   2     8.0    2.70
   7   7  -1    51.6    7.00
  -7  -7   1    42.5    3.80
   7   7   0     5.9    5.60
  -7  -7   0     7.5    2.80
   7   7   1   101.7    6.40
  -7  -7  -1    79.8    5.20
   7   7   2    36.9    6.60
  -7  -7  -2    46.1    4.50
   7   7   3    -7.4    4.60
  -7  -7  -3     0.7    8.30
   7   9  -4     7.3    4.30
  -7  -9   4     7.4    3.10
   7   9  -3    18.4    6.00
  -7  -9   3    11.0    3.40
   7   9  -2     7.3    3.90
  -7  -9   2     1.8    3.70
   7   9  -1    22.1    5.60
  -7  -9   1    25.9    2.80
   7   9   0   -17.0    8.50
  -7  -9   0     9.0    3.50
   8   0  -9     8.8    3.10
   8   0  -8    15.6    3.50
   8   0  -7    95.6    4.90
   8   0  -6   243.6    7.80
   8   0  -5    52.9    2.40
   8   0  -4     3.6    1.10
   8   0  -3   348.5    7.10
   8   0  -2  2620.1   51.80
   8   0  -1    -0.3    0.80
   8   0   0   104.4    3.00
   8   0   1     3.1    0.90
   8   0   2   579.7   14.10
   8   0   3    40.1    3.00
   8   0   4     1.9    3.50
   8   2  -9    -4.8    3.40
  -8  -2   9     3.5    4.10
   8   2  -8    12.7    4.60
  -8  -2   8    15.4    3.30
   8   2  -7    89.8    5.20
  -8  -2   7    79.0    5.60
   8   2  -6   107.3    4.50
  -8  -2   6   111.1    4.70
   8   2  -5   130.0    4.60
  -8  -2   5   128.7    4.50
   8   2  -4    73.4    2.20
  -8  -2   4    61.2    2.30
   8   2  -3   148.2    4.30
  -8  -2   3   127.9    2.90
   8   2  -2  1232.8   25.20
  -8  -2   2  1209.0   16.80
   8   2  -1    18.9    1.50
  -8  -2   1    19.2    0.60
   8   2   0   212.5    5.90
  -8  -2   0   199.6    4.30
   8   2   1     3.3    1.20
  -8  -2  -1     2.2    1.10
   8   2   2   405.3   13.70
  -8  -2  -2   424.2   11.20
   8   2   3    44.4    6.20
  -8  -2  -3    54.5    3.50
   8   2   4    -0.7    2.80
  -8  -2  -4    -2.2    3.50
   8   4  -8     1.5    3.30
  -8  -4   8     0.4    2.80
   8   4  -7    53.9    3.80
  -8  -4   7    61.3    4.00
   8   4  -6    57.9    3.40
  -8  -4   6    48.0    3.20
   8   4  -5    32.0    3.00
  -8  -4   5    41.5    2.70
   8   4  -4    34.9    2.40
  -8  -4   4    37.1    2.30
   8   4  -3   175.3    5.20
  -8  -4   3   179.6    4.20
   8   4  -2   644.6   18.00
  -8  -4   2   638.9   10.80
   8   4  -1    17.6    1.20
  -8  -4   1    17.0    1.00
   8   4   0   166.8    4.60
  -8  -4   0   149.0    4.90
   8   4   1    26.1    4.40
  -8  -4  -1    14.4    2.70
   8   4   2   206.2   14.00
  -8  -4  -2   169.8    8.40
   8   4   3    29.5    5.60
  -8  -4  -3    23.9    5.00
   8   4   4    13.7    4.40
  -8  -4  -4     8.7    4.80
   8   6  -7    11.6    3.70
  -8  -6   7    17.6    3.20
   8   6  -6    29.4    3.30
  -8  -6   6    23.7    3.00
   8   6  -5    30.2    3.30
  -8  -6   5    36.2    2.70
   8   6  -4    17.3    2.50
  -8  -6   4    19.2    2.90
   8   6  -3    47.4    3.20
  -8  -6   3    50.0    4.00
   8   6  -2   248.5   14.80
  -8  -6   2   253.8    7.60
   8   6  -1     3.1    5.30
  -8  -6   1     1.2    2.10
   8   6   0    32.3    4.80
  -8  -6   0    43.4    3.60
   8   6   1    -2.6    2.70
  -8  -6  -1     0.3    1.90
   8   6   2    94.8    9.90
  -8  -6  -2    75.3    9.60
   8   6   3     6.6    4.50
  -8  -6  -3     2.8    6.70
   8   8  -6     7.9    6.40
  -8  -8   6    -1.5    3.00
   8   8  -5    19.1    4.80
  -8  -8   5    20.3    3.70
   8   8  -4     8.9    6.40
  -8  -8   4     9.8    3.30
  -8  -8   3     3.8    2.60
   8   8  -2    34.4    6.80
  -8  -8   2    27.9    3.00
   8   8  -1     2.6    6.50
  -8  -8   1     4.0    2.10
   8   8   0    29.1    6.30
  -8  -8   0    18.0    4.20
   8   8   1   -11.4   10.20
  -8  -8  -1     9.3    5.90
   9   1  -9    -2.2    3.00
  -9  -1   9    -1.4    3.90
   9   1  -8    18.3    4.20
  -9  -1   8    27.9    3.40
   9   1  -7    28.5    2.90
  -9  -1   7    31.6    4.20
   9   1  -6   265.4    8.10
  -9  -1   6   224.5    7.90
   9   1  -5    57.8    2.50
  -9  -1   5    51.1    2.30
   9   1  -4   240.6    5.50
  -9  -1   4   240.5    6.00
   9   1  -3     4.8    1.40
  -9  -1   3    10.1    0.70
   9   1  -2   497.8   12.10
  -9  -1   2   481.4    8.10
   9   1  -1   423.9    9.80
  -9  -1   1   421.3    7.70
   9   1   0    15.6    2.00
  -9  -1   0    17.1    1.40
   9   1   1    40.5    3.30
  -9  -1  -1    37.5    2.70
   9   1   2     7.5    2.20
  -9  -1  -2     6.4    2.50
   9   1   3    83.0    6.20
  -9  -1  -3   103.0    6.40
   9   1   4    30.4    4.00
  -9  -1  -4    16.5    6.40
   9   3  -8     7.7    3.30
  -9  -3   8    -0.3    2.80
   9   3  -7    23.3    4.40
  -9  -3   7    26.4    3.20
   9   3  -6   236.4    7.60
  -9  -3   6   218.7    7.50
   9   3  -5    31.8    2.90
  -9  -3   5    31.9    2.60
   9   3  -4    86.6    3.60
  -9  -3   4    82.0    2.80
   9   3  -3     9.7    1.40
  -9  -3   3     9.1    1.00
   9   3  -2   332.9    8.60
  -9  -3   2   342.2    6.10
   9   3  -1   155.7    4.60
  -9  -3   1   182.8    3.60
   9   3   0    13.8    1.20
  -9  -3   0    11.5    1.10
   9   3   1    82.1    4.40
  -9  -3  -1    66.3    4.00
   9   3   2     5.9    2.00
  -9  -3  -2    14.0    4.40
   9   3   3    35.4    5.60
  -9  -3  -3    34.4    6.10
   9   5  -8     8.4    5.20
  -9  -5   8    10.9    3.50
   9   5  -7     0.2    2.90
  -9  -5   7     2.3    2.50
   9   5  -6    57.2    4.40
  -9  -5   6    55.8    3.30
   9   5  -5     3.0    2.50
  -9  -5   5     3.3    1.70
   9   5  -4    48.8    3.60
  -9  -5   4    52.7    2.90
   9   5  -3    15.0    1.90
  -9  -5   3    21.1    2.60
   9   5  -2   200.4   12.70
  -9  -5   2   187.0    5.60
   9   5  -1   114.9    8.20
  -9  -5   1   114.6    5.20
   9   5   0    23.3    6.10
  -9  -5   0    11.0    2.20
   9   5   1    40.2    4.20
  -9  -5  -1    27.1    6.00
   9   5   2    13.8    5.60
  -9  -5  -2     2.1    6.80
   9   5   3    28.5    5.90
  -9  -5  -3    14.8    6.80
   9   7  -6    21.9    4.40
  -9  -7   6    16.9    3.50
   9   7  -5     2.3    2.70
  -9  -7   5     2.1    2.60
   9   7  -4    25.1    5.60
  -9  -7   4    35.1    3.60
   9   7  -3    10.5    5.20
  -9  -7   3    12.0    2.60
   9   7  -2    51.7    7.00
  -9  -7   2    29.8    2.60
   9   7  -1    29.2    5.90
  -9  -7   1    29.1    3.80
   9   7   0    11.9    6.90
  -9  -7   0    10.7    4.40
   9   7   1    30.3    7.40
   9   9  -3     7.6    4.80
  -9  -9   3     7.6    4.40
  -9  -9   2    12.8    3.30
  10   0  -9     8.0    4.80
  10   0  -8     3.7    2.70
  10   0  -7    24.8    3.30
  10   0  -6    71.5    3.30
  10   0  -5   164.1    4.60
  10   0  -4     5.3    0.90
  10   0  -3   246.1    8.70
  10   0  -2     8.2    1.90
  10   0  -1   121.9    4.90
  10   0   0   220.5    8.70
  10   0   1    17.4    2.50
  10   0   2     6.6    3.20
  10   0   3     2.3    2.40
  10   2  -9     5.4    3.80
 -10  -2   9     0.2    3.70
  10   2  -8     9.0    2.70
 -10  -2   8     5.6    2.80
  10   2  -7     9.1    3.00
 -10  -2   7     8.2    2.60
  10   2  -6    70.0    3.80
 -10  -2   6    67.2    3.80
  10   2  -5   245.5    7.50
 -10  -2   5   221.8    6.10
  10   2  -4    14.4    2.10
 -10  -2   4    17.2    1.40
  10   2  -3    87.4    3.50
 -10  -2   3    92.2    3.40
  10   2  -2     8.3    1.20
 -10  -2   2    11.6    0.90
  10   2  -1   180.7    6.90
 -10  -2   1   167.2    5.70
  10   2   0   166.3    7.10
 -10  -2   0   165.5    7.10
  10   2   1    23.3    2.50
 -10  -2  -1    22.6    2.40
  10   2   2    13.6    3.00
 -10  -2  -2    16.6    4.80
  10   2   3    -7.5    5.60
 -10  -2  -3    -4.5    6.90
  10   4  -8     6.4    2.90
 -10  -4   8     6.2    2.80
  10   4  -7     5.7    3.50
 -10  -4   7     8.4    2.50
  10   4  -6    18.8    3.30
 -10  -4   6    25.0    2.50
  10   4  -5   101.1    5.50
 -10  -4   5   101.0    4.50
  10   4  -4     2.7    2.10
 -10  -4   4     0.3    1.40
  10   4  -3    61.1    3.60
 -10  -4   3    54.8    3.70
  10   4  -2     0.4    1.70
 -10  -4   2     1.0    1.10
  10   4  -1    95.7    4.90
 -10  -4   1   100.7    4.90
  10   4   0    77.5    7.00
 -10  -4   0    89.3    7.70
  10   4   1     6.6    2.50
 -10  -4  -1     1.9    4.30
  10   4   2    11.4    5.20
 -10  -4  -2    19.1    5.30
  10   6  -7     5.5    4.90
 -10  -6   7     0.1    3.00
  10   6  -6     4.2    2.90
 -10  -6   6    15.9    3.70
  10   6  -5    24.6    2.80
 -10  -6   5    26.8    3.40
  10   6  -4     2.1    2.10
 -10  -6   4    -1.1    2.20
  10   6  -3    31.1    5.20
 -10  -6   3    38.2    3.60
  10   6  -2     5.6    4.20
 -10  -6   2     0.1    2.60
  10   6  -1     6.4    4.80
 -10  -6   1    24.3    3.40
  10   6   0    17.0    5.90
 -10  -6   0    12.7    5.10
  10   6   1    25.4    6.30
 -10  -6  -1    15.6    7.50
  10   8  -5     8.4    5.10
 -10  -8   5     9.9    4.00
  10   8  -4     9.4    4.40
 -10  -8   4    -2.0    3.40
  10   8  -3     5.4    4.30
 -10  -8   3    14.5    4.30
  10   8  -2     1.9    4.30
 -10  -8   2    -2.8    3.40
  10   8  -1     8.1    6.20
 -10  -8   1     5.9    3.90
  11   1  -9    20.2    4.00
 -11  -1   9    19.8    4.20
  11   1  -8     0.5    2.80
 -11  -1   8     1.1    3.00
  11   1  -7    -0.7    2.90
 -11  -1   7    -2.8    2.20
  11   1  -6    16.7    2.00
 -11  -1   6    15.8    2.10
  11   1  -5    99.2    4.00
 -11  -1   5    97.4    4.30
  11   1  -4    80.6    4.30
 -11  -1   4    78.9    3.20
  11   1  -3    34.9    2.70
 -11  -1   3    42.7    3.30
  11   1  -2   170.9    7.90
 -11  -1   2   162.1    6.80
  11   1  -1     6.8    2.00
 -11  -1   1     9.3    2.20
  11   1   0    91.4    5.20
 -11  -1   0    86.8    5.20
  11   1   1    67.6    4.90
 -11  -1  -1    73.7    6.60
  11   1   2    34.7    3.80
 -11  -1  -2    14.5    5.50
  11   3  -8    -0.1    3.30
 -11  -3   8    -0.6    3.00
  11   3  -7     6.7    3.20
 -11  -3   7     3.4    2.70
  11   3  -6    15.0    2.90
 -11  -3   6    18.2    2.40
  11   3  -5    37.9    3.40
 -11  -3   5    38.6    2.90
  11   3  -4    86.7    4.90
 -11  -3   4    76.4    3.40
  11   3  -3    12.9    2.30
 -11  -3   3     8.3    1.30
  11   3  -2    72.3    4.20
 -11  -3   2    72.6    3.10
  11   3  -1     2.0    2.20
 -11  -3   1    -1.5    1.50
  11   3   0    92.5    5.50
 -11  -3   0    98.5    8.00
  11   3   1    39.5    6.10
 -11  -3  -1    53.2    6.40
  11   3   2    22.0    5.90
 -11  -3  -2    -6.8    7.20
  11   5  -7    -0.4    4.60
 -11  -5   7     1.6    2.40
  11   5  -6     3.6    3.50
 -11  -5   6     4.3    2.70
  11   5  -5    29.4    3.70
 -11  -5   5    24.1    3.40
  11   5  -4    24.8    2.90
 -11  -5   4    30.6    3.50
  11   5  -3     0.9    2.20
 -11  -5   3     6.3    2.60
  11   5  -2    33.4    6.90
 -11  -5   2    37.7    3.80
  11   5  -1    -8.2    4.40
 -11  -5   1     7.0    3.10
  11   5   0    26.8    6.10
 -11  -5   0    32.6    6.00
  11   5   1    26.0    6.50
 -11  -5  -1    18.8    5.70
  11   7  -6    -2.2    5.90
 -11  -7   6     2.5    3.20
  11   7  -5    11.0    5.10
 -11  -7   5    10.5    3.70
  11   7  -4     4.3    4.00
 -11  -7   4     4.2    3.40
  11   7  -3     0.5    4.40
 -11  -7   3     2.3    3.20
  11   7  -2     0.7    7.20
 -11  -7   2     5.1    3.20
  11   7  -1     1.1    7.90
 -11  -7   1     0.1    3.00
  12   0  -8    11.4    3.40
  12   0  -7     7.3    2.50
  12   0  -6     5.5    2.10
  12   0  -5     0.4    1.40
  12   0  -4    71.1    4.20
  12   0  -3   139.3    6.60
  12   0  -2    -2.2    1.90
  12   0  -1    34.8    3.60
  12   0   0     3.8    2.20
  12   0   1    53.5    7.30
  12   2  -8     4.5    3.60
 -12  -2   8     7.3    2.90
  12   2  -7     3.9    2.00
 -12  -2   7     0.5    2.80
  12   2  -6    17.7    2.40
 -12  -2   6    14.4    2.30
  12   2  -5    11.4    3.10
 -12  -2   5     5.8    1.80
  12   2  -4    23.7    3.10
 -12  -2   4    24.7    1.90
  12   2  -3    95.9    5.10
 -12  -2   3    96.9    5.40
  12   2  -2     5.3    2.10
 -12  -2   2     9.8    2.30
  12   2  -1    31.3    3.40
 -12  -2   1    27.4    5.20
  12   2   0    -0.7    3.20
 -12  -2   0     2.6    4.50
  12   2   1    40.3    4.20
 -12  -2  -1    45.3    6.60
  12   4  -8    12.2    4.90
 -12  -4   8     0.5    2.80
  12   4  -7     0.6    3.30
 -12  -4   7     5.5    3.30
  12   4  -6     7.9    3.20
 -12  -4   6    10.4    2.70
  12   4  -5    -0.2    2.30
 -12  -4   5     1.1    2.00
  12   4  -4    15.7    2.20
 -12  -4   4    14.1    3.00
  12   4  -3    64.9    4.60
 -12  -4   3    67.0    4.20
  12   4  -2     3.9    2.10
 -12  -4   2    11.2    4.10
  12   4  -1    15.2    6.50
 -12  -4   1    11.6    6.40
  12   4   0    -1.3    3.90
 -12  -4   0     3.5    4.90
  12   4   1    46.9    9.50
 -12  -4  -1    29.5    7.40
  12   6  -6     6.7    7.00
 -12  -6   6     4.5    4.10
  12   6  -5     0.6    6.20
 -12  -6   5    -2.8    3.60
  12   6  -4    18.8    6.30
 -12  -6   4     5.4    3.40
  12   6  -3    20.0    5.10
 -12  -6   3    17.1    3.30
  12   6  -2    -4.1    4.70
 -12  -6   2     5.6    4.80
  12   6  -1    -0.3    5.80
 -12  -6   1     3.6    5.10
  13   1  -8     2.6    4.00
 -13  -1   8    -0.3    2.70
  13   1  -7    26.6    4.30
 -13  -1   7    28.8    3.50
  13   1  -6     0.8    2.40
 -13  -1   6    -0.9    2.50
  13   1  -5    12.0    3.00
 -13  -1   5    16.5    3.30
  13   1  -4     0.2    2.70
 -13  -1   4     2.8    3.10
  13   1  -3    51.6    4.60
 -13  -1   3    60.0    4.00
  13   1  -2    14.8    2.60
 -13  -1   2    10.5    2.30
  13   1  -1    -1.9    3.30
 -13  -1   1     0.9    1.90
  13   1   0     4.2    3.10
 -13  -1   0    17.3    5.30
  13   1   1     4.8    3.80
 -13  -1  -1     0.2    4.40
  13   3  -8     3.4    5.00
 -13  -3   8    -0.5    2.70
  13   3  -7    13.9    4.60
 -13  -3   7    10.5    2.80
  13   3  -6    -0.2    3.00
 -13  -3   6    -0.3    2.50
  13   3  -5    18.6    3.30
 -13  -3   5    16.5    2.90
  13   3  -4     2.1    3.10
 -13  -3   4    -1.8    3.90
  13   3  -3    26.6    3.50
 -13  -3   3    28.4    5.20
  13   3  -2    14.7    2.60
 -13  -3   2    10.6    6.10
  13   3  -1    -1.1    5.70
 -13  -3   1    -5.3    6.10
  13   3   0     2.9    5.20
 -13  -3   0    42.6   14.10
  13   5  -6    -5.5    2.70
  13   5  -5     8.2    5.10
 -13  -5   5     7.1    5.40
  13   5  -4     4.5    6.30
 -13  -5   4     0.6    4.20
  13   5  -3    23.6    5.20
 -13  -5   3    18.5    9.90
  13   5  -2    14.4    6.70
 -13  -5   2     4.1    5.10
  13   5  -1    -4.7    7.30
 -13  -5   1    -0.8    7.20
  14   0  -8    -5.9    4.40
  14   0  -7     1.2    3.40
  14   0  -6     9.9    3.60
  14   0  -5     4.7    3.10
  14   0  -4    17.1    2.80
  14   0  -3     0.4    2.50
  14   0  -2    16.8    3.80
  14   0  -1     5.1    2.90
  14   0   0    -4.0    6.60
  14   2  -7     8.2    3.50
 -14  -2   7     7.7    4.60
  14   2  -6    13.3    4.60
 -14  -2   6     6.8    5.30
  14   2  -5     2.1    2.90
 -14  -2   5     3.7    2.50
  14   2  -4    10.8    3.10
 -14  -2   4    13.9    5.50
  14   2  -3     4.1    2.80
 -14  -2   3    -6.4    4.70
  14   2  -2    13.2    5.60
 -14  -2   2     5.8    4.40
  14   2  -1    10.0    3.20
 -14  -2   1    17.0    5.10
  14   4  -7     2.3    3.30
  14   4  -6     0.5    3.10
 -14  -4   6     2.8    5.80
  14   4  -5     4.0    3.10
 -14  -4   5     4.5    4.20
  14   4  -4    17.7    4.80
 -14  -4   4     9.6    7.00
  14   4  -3     0.6    3.60
 -14  -4   3    -8.1    5.50
  14   4  -2     0.5    5.00
 -14  -4   2     1.9    5.20
  15   1  -7    -4.7    6.70
 -15  -1   7    -3.8    3.00
  15   1  -6    -0.1    3.70
 -15  -1   6    16.9    4.10
  15   1  -5     2.3    3.30
 -15  -1   5     4.6    3.00
  15   1  -4    -2.4    2.70
 -15  -1   4    -0.8    2.60
  15   1  -3     6.0    4.10
 -15  -1   3    13.9    5.20
  15   1  -2    -2.5    2.80
 -15  -1   2     5.9    5.10
  15   3  -6     0.1    3.00
 -15  -3   6    -2.1    5.30
  15   3  -5    -0.7    3.30
 -15  -3   5    -1.5    6.70
  15   3  -4    -3.9    4.10
 -15  -3   4    -3.3    6.00
  15   3  -3    11.9    4.70
 -15  -3   3     6.8    5.40
  15   3  -2     6.7    4.70
 -15  -3   2    -8.2    5.40
  16   0  -6    -2.1    5.00
  16   0  -5     0.9    3.30
  16   0  -4     8.8    3.80
  16   0  -3    -4.2    4.70
  16   2  -5    -3.9    4.10
  16   2  -4    -0.3    3.20
 -16  -2   4   -12.4    6.30
;
_shelx_hkl_checksum     89754
_shelx_res_file
;
TITL et2ncucn crystal 2  final refinements, June 2020
    et2n.res
    created by SHELXL-2017/1 at 15:09:37 on 29-Jun-2020
CELL 0.7107 12.6825 8.3355  7.2205  90. 120.444  90.
ZERR 2 .0008 .0005 .0005 0.0 .003 0.0
LATT -7
SYMM -x, y, -z
SFAC Cu  N C H
UNIT  6 10 16 24
DFIX 0.88 0.01  N3 H3
EQIV $1 x,1+y,z
EQIV $2 1/2-x,0.5+y,2-z
EQIV $3 -x, 1+y,-z
EQIV $4 x-1/2, y+1/2, z-2
EQIV $5 -x, y, -z
EQIV $6 -x, y, 1-z
MPLA 24 Cu1 N1 C1 Cu2 N2 C2 Cu2_$2 N2_$2 C2_$2 Cu2_$1 C2_$1 N2_$1 =
 CU1_$1 N1_$3 C1_$3 CU2_$3 C2_$4 N2_$4 CU2_$4 C2_$5 N2_$5 CU2_$5 =
 N1_$5 C1_$5
MPLA 4 Cu2 C1 C2 N2
CONF C32 C31 N3 C31_$6
HTAB
HTAB N3 N2
SIZE 0.15 0.13 0.08
TEMP 29(2)
ACTA
FMAP -2
PLAN 20
L.S.  20
BOND $H
TWIN 1 0 0 0 -1 0 0 0 1
WGHT    0.021000    0.730000
EXTI    0.015361
BASF   0.13224
FVAR       0.65327   0.77906
CU1   1    0.000000    0.000156    0.000000    10.50000    0.09700    0.09597 =
         0.03951    0.00000    0.01585    0.00000
CU2   1    0.187167   -0.023475    0.782577    11.00000    0.06851    0.05876 =
         0.04565    0.00209    0.01571    0.00089
EXYZ C1 N1a
EADP C1 N1a
EXYZ N1 C1a
EADP N1 C1a
C1    3    0.121084   -0.005969    0.477540    10.50000    0.05665    0.06815 =
         0.04657    0.00297    0.01880    0.00668
N1A   2    0.121084   -0.005969    0.477540    10.50000    0.05665    0.06815 =
         0.04657    0.00297    0.01880    0.00668
N1    2    0.077716   -0.001494    0.295576    10.50000    0.06459    0.08150 =
         0.04485   -0.00087    0.01744    0.00775
C1A   3    0.077716   -0.001494    0.295576    10.50000    0.06459    0.08150 =
         0.04485   -0.00087    0.01744    0.00775
EXYZ C2 N2a
EADP C2 N2a
EXYZ N2 C2a
EADP N2 C2a
C2A   3    0.214195    0.181901    0.932287   -21.00000    0.07893    0.05119 =
         0.04997    0.00153    0.02006    0.00005
N2    2    0.214195    0.181901    0.932287    21.00000    0.07893    0.05119 =
         0.04997    0.00153    0.02006    0.00005
N2A   2    0.252457    0.291866    1.042831   -21.00000    0.07356    0.05256 =
         0.04653    0.00659    0.01601    0.00447
C2    3    0.252457    0.291866    1.042831    21.00000    0.07356    0.05256 =
         0.04653    0.00659    0.01601    0.00447
N3    2    0.000000    0.347318    0.500000    10.50000    0.05582    0.05563 =
         0.06156    0.00000    0.02326    0.00000
H3    4    0.033275    0.277089    0.606464    11.00000    0.09327
C31   3    0.096787    0.438984    0.484575    11.00000    0.05383    0.06695 =
         0.07742    0.00591    0.02260    0.00066
AFIX  23
H31A  4    0.140222    0.506523    0.610650    11.00000   -1.50000
H31B  4    0.155145    0.363683    0.484732    11.00000   -1.50000
AFIX   0
C32   3    0.048750    0.539065    0.293147    11.00000    0.08910    0.15814 =
         0.09722    0.04858    0.03962    0.00697
AFIX  37
H32A  4    0.115278    0.590203    0.288773    11.00000   -1.50000
H32B  4   -0.004388    0.619311    0.297044    11.00000   -1.50000
H32C  4    0.003720    0.473602    0.167536    11.00000   -1.50000
AFIX   0
HKLF 4
REM  et2ncucn crystal 2  final refinements, June 2020
REM R1 =  0.0308 for    1191 Fo > 4sig(Fo)  and  0.0464 for all    1487 data
REM     82 parameters refined using      2 restraints
END
WGHT      0.0194      0.7538
REM Instructions for potential hydrogen bonds
HTAB N3 N2
REM Highest difference peak  0.216,  deepest hole -0.290,  1-sigma level  0.050
Q1    1   0.1653 -0.1036  0.8451  11.00000  0.05   -0.29
Q2    1   0.2392 -0.0415  0.7126  11.00000  0.05   -0.23
Q3    1   0.0259  0.4761  0.3943  11.00000  0.05    0.22
Q4    1   0.0304  0.0597 -0.0873  11.00000  0.05   -0.21
Q5    1   0.1674  0.0550  0.8427  11.00000  0.05   -0.21
Q6    1   0.2208  0.0355  0.7095  11.00000  0.05   -0.21
Q7    1   0.2908  0.3890  1.0519  11.00000  0.05    0.20
Q8    1   0.2336  0.4739  0.9077  11.00000  0.05    0.19
Q9    1   0.0035  0.0976 -0.0493  11.00000  0.05   -0.18
Q10   1   0.1687  0.4885  0.5319  11.00000  0.05   -0.17
Q11   1  -0.0558  0.5254  0.0406  11.00000  0.05   -0.17
Q12   1   0.2316  0.4773  0.7096  11.00000  0.05   -0.17
Q13   1   0.1527  0.0591  0.6103  11.00000  0.05    0.17
Q14   1  -0.0168  0.1258  0.2201  11.00000  0.05   -0.17
Q15   1   0.2592 -0.0188  0.8519  11.00000  0.05   -0.16
Q16   1   0.2779  0.2903  0.4361  11.00000  0.05    0.16
Q17   1   0.0717  0.4785  0.6800  11.00000  0.05    0.16
Q18   1   0.0880  0.0855  0.5985  11.00000  0.05    0.16
Q19   1   0.0903 -0.0817  0.1811  11.00000  0.05    0.16
Q20   1   0.0520 -0.0166 -0.0308  11.00000  0.05   -0.16
;
_shelx_res_checksum     15046
