# Supplementary material for: Poly[di­ethyl­ammonium [tetra-μ2-cyanido-κ8 C:N-tricuprate(I)]], a two-dimensional network solid
Source: IUCrdata. 2020 Jul 21;5(Pt 7):x200968. doi: 10.1107/S2414314620009682 (PMC9462249; doi:10.1107/S2414314620009682)
Supplement: Supplementary file 2 [file x-05-x200968-Isup2.hkl]

data_I                                                                          
_shelx_title ' et2ncucn crystal 2  final refinements, June 2020'                
_shelx_refln_list_code          4                                               
_shelx_F_calc_maximum      121.17                                               
_exptl_crystal_F_000       364.00                                               
_reflns_d_resolution_high  0.7718                                               
                                                                                
loop_                                                                           
 _space_group_symop_operation_xyz                                               
 'x, y, z'                                                                      
 '-x, y, -z'                                                                    
 'x+1/2, y+1/2, z'                                                              
 '-x+1/2, y+1/2, -z'                                                            
                                                                                
_cell_length_a    12.6825                                                       
_cell_length_b     8.3355                                                       
_cell_length_c     7.2205                                                       
_cell_angle_alpha  90.000                                                       
_cell_angle_beta  120.444                                                       
_cell_angle_gamma  90.000                                                       
                                                                                
_shelx_F_squared_multiplier     1.000                                           
                                                                                
loop_                                                                           
 _refln_index_h                                                                 
 _refln_index_k                                                                 
 _refln_index_l                                                                 
 _refln_F_squared_calc                                                          
 _refln_F_squared_meas                                                          
 _refln_F_squared_sigma                                                         
 _refln_observed_status                                                         
   0 -10   0        131.18        112.53        15.47 o                         
   2 -10   0         63.86         75.00        11.02 o                         
   4 -10   0          3.98         -2.81         7.97 o                         
   1  -9   0         83.03         59.54        14.77 o                         
   3  -9   0        151.99        152.40        10.55 o                         
   5  -9   0         70.60         75.24         8.67 o                         
   7  -9   0         14.53         21.09         8.20 o                         
   0  -8   0        408.87        419.47        19.95 o                         
   2  -8   0         85.30         73.13         7.50 o                         
   4  -8   0          3.39         10.31         6.80 o                         
   6  -8   0        148.20        137.39        10.55 o                         
   8  -8   0         55.07         42.19         9.84 o                         
   1  -7   0        404.50        399.36         9.63 o                         
   3  -7   0        380.03        405.62        15.26 o                         
   5  -7   0        229.94        233.38        11.49 o                         
   7  -7   0          9.53         17.57         6.56 o                         
   9  -7   0         21.76         25.07        10.31 o                         
   0  -6   0       3937.92       3814.30       143.89 o                         
   2  -6   0        553.60        555.13        11.52 o                         
   4  -6   0        120.84        118.40         7.27 o                         
   6  -6   0        312.69        368.41        15.25 o                         
   8  -6   0        101.41        101.74         8.44 o                         
  10  -6   0         58.56         29.77        11.95 o                         
   1  -5   0       2513.37       2581.04        45.01 o                         
   3  -5   0       1179.06       1173.80        28.32 o                         
   5  -5   0       1890.82       1977.66        55.15 o                         
   7  -5   0         35.17         31.40         4.45 o                         
   9  -5   0         25.90         25.78         5.16 o                         
  11  -5   0         67.18         76.41        14.06 o                         
   0  -4   0      13451.74      13686.96       438.05 o                         
   2  -4   0       1026.54       1031.09        22.20 o                         
   4  -4   0        214.75        217.05         7.04 o                         
   6  -4   0        771.26        804.07        19.30 o                         
   8  -4   0        383.18        349.76        11.50 o                         
  10  -4   0        195.48        209.41        18.06 o                         
  12  -4   0          1.85          8.20        11.48 o                         
   1  -3   0       6949.54       7034.43       158.82 o                         
   3  -3   0       1193.99       1159.55        25.80 o                         
   5  -3   0       3704.88       3605.11        63.88 o                         
   7  -3   0        125.44        122.87         3.75 o                         
   9  -3   0         41.44         26.95         2.58 o                         
  11  -3   0        213.01        231.00        18.76 o                         
  13  -3   0         17.95         99.83        33.04 o                         
   2  -2   0        822.39        888.48        19.89 o                         
   4  -2   0         39.96         53.68         2.11 o                         
   6  -2   0       2309.91       2316.03        30.21 o                         
   8  -2   0        470.01        468.86        10.10 o                         
  10  -2   0        405.92        388.49        16.67 o                         
  12  -2   0         12.27          6.09        10.54 o                         
   3  -1   0       4215.78       4297.29        62.70 o                         
   5  -1   0       6669.94       6557.82       107.93 o                         
   7  -1   0          5.03          5.39         1.64 o                         
   9  -1   0         45.50         40.08         3.28 o                         
  11  -1   0        215.72        203.57        12.20 o                         
  13  -1   0         25.58         40.54        12.42 o                         
   2   0   0         58.74         74.37         1.88 o                         
   4   0   0       1743.88       1583.22        22.67 o                         
   6   0   0       1943.60       1849.34        26.61 o                         
   8   0   0        242.20        244.96         7.04 o                         
  10   0   0        523.07        517.89        20.43 o                         
  12   0   0         14.81          8.90         5.16 o                         
  14   0   0          6.50         -9.37        15.47 o                         
   3   1   0       4289.26       4311.13        63.00 o                         
   5   1   0       6818.06       6682.29       110.28 o                         
   7   1   0          6.12          6.80         1.64 o                         
   9   1   0         43.17         36.56         4.69 o                         
  11   1   0        220.91        214.36        12.20 o                         
  13   1   0         24.63          9.84         7.26 o                         
   2   2   0        729.74        791.17        20.81 o                         
   4   2   0         51.14         55.33         2.34 o                         
   6   2   0       2307.03       2298.62        40.68 o                         
   8   2   0        500.92        499.24        13.86 o                         
  10   2   0        399.83        390.36        16.67 o                         
  12   2   0         10.25         -1.64         7.50 o                         
   1   3   0       6981.16       6944.11       128.25 o                         
   3   3   0       1179.20       1105.43        27.46 o                         
   5   3   0       3589.26       3478.09        59.28 o                         
   7   3   0        116.91        120.99         4.45 o                         
   9   3   0         39.93         32.34         2.81 o                         
  11   3   0        224.38        216.94        12.90 o                         
  13   3   0         17.17          6.80        12.19 o                         
   2   4   0       1012.05       1016.33        18.42 o                         
   4   4   0        252.48        252.78         7.98 o                         
   6   4   0        763.00        787.80        14.59 o                         
   8   4   0        373.31        391.53        10.80 o                         
  10   4   0        180.26        181.73        16.41 o                         
  12   4   0          2.38         -3.05         9.14 o                         
   1   5   0       2516.39       2536.31        50.49 o                         
   3   5   0       1234.68       1200.39        19.83 o                         
   5   5   0       1813.85       1825.93        49.45 o                         
   7   5   0         40.78         22.26         7.97 o                         
   9   5   0         22.26         54.60        14.29 o                         
  11   5   0         69.10         62.81        14.30 o                         
   0   6   0       3997.06       3990.56       131.96 o                         
   2   6   0        553.15        594.84        14.10 o                         
   4   6   0        123.49        145.84         7.74 o                         
   6   6   0        333.34        382.52        23.00 o                         
   8   6   0        100.88         75.72        11.25 o                         
  10   6   0         60.56         39.84        13.83 o                         
   1   7   0        418.27        448.46        15.03 o                         
   3   7   0        396.63        388.51        11.03 o                         
   5   7   0        212.02        204.28        18.06 o                         
   7   7   0         11.29         13.83        13.12 o                         
   9   7   0         21.42         27.89        16.17 o                         
   0   8   0        401.89        380.73        23.00 o                         
   2   8   0         72.48         63.29         5.86 o                         
   4   8   0          5.40          6.33         7.50 o                         
   6   8   0        148.10        175.84        18.52 o                         
   8   8   0         54.67         68.20        14.77 o                         
   1   9   0         87.16         66.80         6.09 o                         
   3   9   0        150.60        164.82        17.12 o                         
   5   9   0         63.93         33.28        16.41 o                         
   7   9   0         14.18        -19.92        19.92 o                         
   2  10   0         68.65         52.74        14.53 o                         
   4  10   0          3.45          4.69        12.42 o                         
  -6 -10   1         16.67         12.65         5.86 o                         
  -4 -10   1         94.72         69.15        10.31 o                         
  -2 -10   1         77.28        100.32        11.02 o                         
   0 -10   1         30.78         53.67        18.75 o                         
   2 -10   1         10.93          1.17        10.08 o                         
   4 -10   1         37.63         33.51        11.25 o                         
  -7  -9   1         51.44         60.70         6.56 o                         
  -5  -9   1         80.32         66.57         7.03 o                         
  -3  -9   1         33.34         37.50         6.56 o                         
  -1  -9   1        108.22         88.85        12.89 o                         
   1  -9   1        165.40        171.63        11.49 o                         
   3  -9   1         38.02         28.83         7.03 o                         
   5  -9   1          3.22          7.26         7.03 o                         
 -10  -8   1         23.43         13.83         9.14 o                         
  -8  -8   1         15.93          9.37         4.92 o                         
  -6  -8   1         28.16         28.36         5.86 o                         
  -4  -8   1        198.03        199.57        11.96 o                         
  -2  -8   1        199.35        219.51         8.68 o                         
   0  -8   1          4.70          3.98         3.51 o                         
   2  -8   1        198.17        173.07        11.73 o                         
   4  -8   1        243.91        230.79        12.90 o                         
   6  -8   1        102.17        106.89         9.85 o                         
   8  -8   1          6.37         21.79        13.83 o                         
 -11  -7   1          0.19          0.23         7.03 o                         
  -9  -7   1         53.44         68.20         8.91 o                         
  -7  -7   1        111.26         99.63         8.91 o                         
  -5  -7   1        402.19        428.40        15.96 o                         
  -3  -7   1        282.64        298.69         9.85 o                         
  -1  -7   1        339.35        332.10         8.45 o                         
   1  -7   1        700.19        707.15        18.57 o                         
   3  -7   1         75.80         70.09         6.80 o                         
   5  -7   1         67.86         72.19         7.50 o                         
   7  -7   1        188.38        187.12        12.19 o                         
 -12  -6   1         15.09          8.44        11.95 o                         
 -10  -6   1         55.61         56.95         7.97 o                         
  -8  -6   1          3.49          2.81         4.92 o                         
  -6  -6   1        108.62        105.97         7.74 o                         
  -4  -6   1       2170.48       2203.84        44.78 o                         
  -2  -6   1        782.52        811.13        15.30 o                         
   0  -6   1        340.44        344.86         7.28 o                         
   2  -6   1        435.33        451.85        15.27 o                         
   4  -6   1        289.53        277.58        12.44 o                         
   6  -6   1        380.46        409.79        17.60 o                         
   8  -6   1          1.21          0.70         4.45 o                         
  10  -6   1         29.17         36.56        17.58 o                         
 -13  -5   1          6.96         -1.87        16.87 o                         
 -11  -5   1          1.26         16.40         7.26 o                         
  -9  -5   1        245.76        268.82        12.20 o                         
  -7  -5   1        650.14        625.51        22.10 o                         
  -5  -5   1       1545.60       1587.65        38.29 o                         
  -3  -5   1       1110.41       1163.81        21.94 o                         
  -1  -5   1       1265.01       1212.80        23.15 o                         
   1  -5   1       3581.88       3541.87        54.37 o                         
   3  -5   1        644.66        631.67        20.22 o                         
   5  -5   1        302.37        313.76        13.14 o                         
   7  -5   1        321.62        353.38        15.96 o                         
   9  -5   1         84.06         63.52        14.06 o                         
  11  -5   1         27.55         44.06        13.36 o                         
 -12  -4   1         46.49         27.19        15.00 o                         
 -10  -4   1        218.14        236.18        11.49 o                         
  -8  -4   1         38.94         39.84         2.34 o                         
  -6  -4   1         38.83         45.00         2.58 o                         
  -4  -4   1       9031.66       8685.32       278.55 o                         
  -2  -4   1       1141.88       1153.08        21.51 o                         
   0  -4   1       1216.20       1181.48        19.40 o                         
   2  -4   1       2280.30       2280.87        36.42 o                         
   4  -4   1        573.46        612.02        12.46 o                         
   6  -4   1       1769.97       1842.03        38.53 o                         
   8  -4   1         38.86         33.75         6.33 o                         
  10  -4   1         11.08          4.45        10.08 o                         
  12  -4   1         65.50         69.14        17.34 o                         
 -13  -3   1          8.28        -12.42        14.29 o                         
 -11  -3   1          4.02         -3.51         3.51 o                         
  -9  -3   1        419.17        429.21         8.45 o                         
  -7  -3   1       1011.09       1053.64        19.80 o                         
  -5  -3   1       2400.91       2344.58        41.01 o                         
  -3  -3   1       2679.07       2750.04        54.71 o                         
  -1  -3   1       1230.25       1143.93        18.74 o                         
   1  -3   1       6609.65       6374.51       107.26 o                         
   3  -3   1        429.79        414.44         7.29 o                         
   5  -3   1         91.24         76.90         3.05 o                         
   7  -3   1       1381.30       1396.41        26.89 o                         
   9  -3   1        191.30        155.48         9.38 o                         
  11  -3   1         97.22        124.70        15.00 o                         
 -14  -2   1         22.34         39.84        11.95 o                         
 -12  -2   1         67.38         64.22        12.19 o                         
 -10  -2   1        390.29        392.50        13.38 o                         
  -8  -2   1         48.29         45.00         1.41 o                         
  -6  -2   1        543.39        536.36         9.88 o                         
  -2  -2   1       1238.31       1163.73        18.81 o                         
   2  -2   1       6217.66       6170.14        82.10 o                         
   4  -2   1       1513.87       1521.35        22.28 o                         
   6  -2   1       3508.16       3426.81        60.96 o                         
   8  -2   1          6.36          5.16         2.58 o                         
  10  -2   1         63.91         52.97         5.63 o                         
  12  -2   1        104.61        106.19        15.47 o                         
 -13  -1   1          1.83          2.11         4.45 o                         
 -11  -1   1         24.71         21.79         5.16 o                         
  -9  -1   1        962.37        992.20        18.13 o                         
  -7  -1   1       1498.18       1479.71        21.54 o                         
  -5  -1   1       5978.40       6029.60        87.23 o                         
  -3  -1   1       6594.76       6873.36        99.57 o                         
  -1  -1   1        572.52        571.05         8.77 o                         
   3  -1   1         76.93         69.41         2.34 o                         
   5  -1   1        623.90        598.93        10.59 o                         
   7  -1   1       2064.79       2045.82        34.59 o                         
   9  -1   1         99.04         87.91         6.33 o                         
  11  -1   1        160.04        172.80        15.47 o                         
  13  -1   1         12.68          0.47        10.31 o                         
 -14   0   1         19.05         11.95         6.80 o                         
 -12   0   1         87.37         81.57         8.44 o                         
 -10   0   1        264.58        286.00        11.50 o                         
  -8   0   1          0.51         -0.70         1.87 o                         
  -6   0   1         91.41         85.83         3.28 o                         
  -2   0   1       5565.65       5838.84        84.69 o                         
   0   0   1       1904.54       1867.94        26.94 o                         
   2   0   1        496.49        405.17         7.55 o                         
   4   0   1        800.85        768.31        12.27 o                         
   6   0   1       3094.59       2962.53        42.98 o                         
   8   0   1          6.12          7.26         2.11 o                         
  10   0   1         39.62         40.78         5.86 o                         
  12   0   1        110.18        125.41        17.11 o                         
 -13   1   1          1.46         -4.45         7.73 o                         
 -11   1   1         22.86         15.94         4.69 o                         
  -9   1   1        962.14        998.32        23.08 o                         
  -7   1   1       1568.13       1571.09        28.89 o                         
  -5   1   1       6023.14       6097.88        98.88 o                         
  -3   1   1       6446.58       6709.34       108.07 o                         
  -1   1   1        634.36        631.85         9.97 o                         
   3   1   1         88.27         89.35         2.58 o                         
   5   1   1        633.51        630.98        11.06 o                         
   7   1   1       2033.74       2025.35        33.16 o                         
   9   1   1        100.68         94.94         7.74 o                         
  11   1   1        157.38        158.50        11.49 o                         
  13   1   1         11.90         11.25         8.90 o                         
 -14   2   1         23.23         23.43         7.50 o                         
 -12   2   1         66.84         73.36         7.97 o                         
 -10   2   1        418.01        424.24        16.20 o                         
  -8   2   1         56.35         44.30         3.52 o                         
  -6   2   1        502.42        508.92        10.58 o                         
  -2   2   1       1058.13        950.78        17.34 o                         
   0   2   1        549.73        509.64         9.91 o                         
   2   2   1       6267.99       6110.24       100.30 o                         
   4   2   1       1561.17       1608.16        28.68 o                         
   6   2   1       3542.97       3614.93        63.60 o                         
   8   2   1          6.14          7.73         2.81 o                         
  10   2   1         59.30         54.61         5.86 o                         
  12   2   1        106.11         94.47         9.85 o                         
 -13   3   1          8.46         -2.58        13.36 o                         
 -11   3   1          3.39          4.69         5.16 o                         
  -9   3   1        377.93        365.51        10.80 o                         
  -7   3   1       1027.37       1078.72        23.34 o                         
  -5   3   1       2380.47       2436.01        47.91 o                         
  -3   3   1       2699.71       2685.01        46.56 o                         
  -1   3   1       1288.05       1212.94        21.84 o                         
   1   3   1       6388.60       6187.88       143.99 o                         
   3   3   1        414.30        396.30         7.29 o                         
   5   3   1        108.14         94.49         3.52 o                         
   7   3   1       1402.86       1434.55        33.74 o                         
   9   3   1        199.55        192.54        10.32 o                         
  11   3   1         93.84         92.59        14.30 o                         
 -12   4   1         42.06         35.62        15.23 o                         
 -10   4   1        214.57        224.45        11.49 o                         
  -8   4   1         42.15         41.25         2.81 o                         
  -6   4   1         31.33         31.17         1.87 o                         
  -4   4   1       9049.80       8810.29       281.81 o                         
  -2   4   1       1098.10       1117.96        20.09 o                         
   0   4   1       1218.29       1216.51        24.84 o                         
   2   4   1       2216.65       2240.15        53.54 o                         
   4   4   1        568.98        593.90        27.27 o                         
   6   4   1       1696.10       1713.04        35.45 o                         
   8   4   1         40.08         61.17        10.31 o                         
  10   4   1         11.17         15.47         5.86 o                         
  12   4   1         70.51        109.92        22.27 o                         
 -13   5   1          6.12        -11.01        17.11 o                         
 -11   5   1          1.64        -10.31        10.31 o                         
  -9   5   1        236.11        269.51        19.23 o                         
  -7   5   1        658.89        645.75        31.74 o                         
  -5   5   1       1586.58       1490.86        37.11 o                         
  -3   5   1       1133.40       1167.28        22.42 o                         
  -1   5   1       1296.17       1292.90        24.34 o                         
   1   5   1       3547.51       3529.17        69.44 o                         
   3   5   1        663.56        659.73        17.64 o                         
   5   5   1        299.49        269.17        16.43 o                         
   7   5   1        338.24        332.05        23.70 o                         
   9   5   1         81.48         94.23         9.84 o                         
  11   5   1         26.99         60.93        15.23 o                         
 -12   6   1         15.95         -0.70        13.59 o                         
 -10   6   1         59.32         15.00        11.25 o                         
  -8   6   1          5.27          7.26        12.42 o                         
  -6   6   1        116.89        129.65        13.60 o                         
  -4   6   1       2176.36       2148.23        37.43 o                         
  -2   6   1        795.96        823.20        17.18 o                         
   0   6   1        339.93        331.01         8.45 o                         
   2   6   1        421.75        447.36        13.86 o                         
   4   6   1        308.93        335.57        20.65 o                         
   6   6   1        373.25        401.80        26.52 o                         
   8   6   1          1.33         -6.09         6.33 o                         
  10   6   1         27.35         59.52        14.76 o                         
 -11   7   1          0.11          2.58        18.51 o                         
  -9   7   1         50.88         68.44        13.83 o                         
  -7   7   1        112.47        120.97        16.41 o                         
  -5   7   1        421.41        398.62        24.18 o                         
  -3   7   1        282.59        265.84         7.51 o                         
  -1   7   1        343.33        348.77         9.86 o                         
   1   7   1        675.55        718.83        19.28 o                         
   3   7   1         70.76         71.02         3.75 o                         
   5   7   1         67.52         68.21         6.80 o                         
   7   7   1        192.08        238.48        15.01 o                         
   9   7   1         46.58         71.01        17.34 o                         
 -10   8   1         24.04         18.98        14.53 o                         
  -8   8   1         17.77          6.09        15.23 o                         
  -6   8   1         26.54         19.45        10.08 o                         
  -4   8   1        199.58        209.89        16.42 o                         
  -2   8   1        179.37        180.57         9.38 o                         
   0   8   1          9.14         11.01         2.81 o                         
   2   8   1        200.07        186.21        11.26 o                         
   4   8   1        249.87        263.40        15.71 o                         
   6   8   1         99.75        106.19        10.55 o                         
   8   8   1          6.71        -23.90        23.90 o                         
  -7   9   1         51.06         51.79        13.12 o                         
  -5   9   1         79.77         53.68        12.89 o                         
  -3   9   1         34.20         15.00         7.26 o                         
  -1   9   1        114.96        105.26         8.20 o                         
   1   9   1        150.83        120.51        13.13 o                         
   3   9   1         37.94         33.98         9.84 o                         
   5   9   1          2.44          6.80        10.08 o                         
  -6  10   1         17.69         23.43        12.89 o                         
  -4  10   1        100.21         92.59        15.47 o                         
  -2  10   1         78.64         80.39        12.66 o                         
   4  10   1         34.43         15.00        13.12 o                         
  -6 -10   2         39.20         23.44        12.66 o                         
  -4 -10   2         23.91         14.06        11.95 o                         
  -2 -10   2          3.82         -0.70         9.37 o                         
   0 -10   2         39.60         24.14        10.55 o                         
   2 -10   2         31.92         10.55        11.72 o                         
  -9  -9   2         25.58         30.00         7.73 o                         
  -7  -9   2         13.57          4.22         8.67 o                         
  -5  -9   2         48.60         31.87         7.97 o                         
  -3  -9   2        102.26         89.55        15.00 o                         
  -1  -9   2         85.11        102.67        14.06 o                         
   1  -9   2         19.84         21.32         8.67 o                         
   3  -9   2         47.89         37.03         8.20 o                         
   5  -9   2         60.04         54.14        11.25 o                         
 -10  -8   2          0.14         -6.56         7.97 o                         
  -8  -8   2         77.92         65.39         7.03 o                         
  -6  -8   2         82.60         97.74         8.67 o                         
  -4  -8   2         25.73         18.28         6.33 o                         
  -2  -8   2        167.35        133.89         7.27 o                         
   0  -8   2        245.53        239.25        12.43 o                         
   2  -8   2        385.49        379.01        17.13 o                         
   4  -8   2         26.01         12.19         6.33 o                         
   6  -8   2          9.13         15.00         7.73 o                         
 -11  -7   2         27.85         11.95         7.50 o                         
  -9  -7   2         80.47         69.85         6.09 o                         
  -7  -7   2         18.05         18.75         6.33 o                         
  -5  -7   2        201.45        195.13         8.21 o                         
  -3  -7   2        486.83        459.12        11.98 o                         
  -1  -7   2        257.51        284.33         9.62 o                         
   1  -7   2         69.46         70.79         6.09 o                         
   3  -7   2        352.60        347.07        16.43 o                         
   5  -7   2        236.88        243.68        14.31 o                         
   7  -7   2         88.17        108.06        10.55 o                         
 -12  -6   2          4.49         13.12        11.25 o                         
 -10  -6   2          8.92          0.23         6.09 o                         
  -8  -6   2        545.24        596.10        17.85 o                         
  -6  -6   2        456.39        477.87        13.39 o                         
  -4  -6   2        490.59        530.41        13.86 o                         
  -2  -6   2        255.78        257.86         7.04 o                         
   0  -6   2        411.70        433.71         9.16 o                         
   2  -6   2       1156.89       1192.25        28.51 o                         
   4  -6   2         47.32         39.14         5.62 o                         
   6  -6   2        128.99        112.30        10.08 o                         
   8  -6   2        166.30        176.55        22.51 o                         
 -13  -5   2         18.04          9.61        11.95 o                         
 -11  -5   2         92.26         88.37         8.91 o                         
  -9  -5   2        410.21        438.97        13.15 o                         
  -7  -5   2        137.61        115.60         5.63 o                         
  -5  -5   2        227.76        212.09         6.80 o                         
  -3  -5   2       2881.25       2826.39        46.95 o                         
  -1  -5   2        914.54        944.54        15.79 o                         
   1  -5   2        899.91        920.15        18.13 o                         
   3  -5   2        899.03        917.57        22.60 o                         
   5  -5   2        159.44        142.80         9.38 o                         
   7  -5   2        267.62        283.36        15.25 o                         
   9  -5   2         22.18          4.92        15.94 o                         
 -14  -4   2         11.79          4.45        12.19 o                         
 -12  -4   2         24.95         26.25         9.61 o                         
 -10  -4   2          0.80          2.34         2.58 o                         
  -8  -4   2       1440.06       1508.02        25.49 o                         
  -6  -4   2       1014.12       1050.39        18.15 o                         
  -4  -4   2        775.84        821.33        14.37 o                         
  -2  -4   2        820.16        802.05        13.91 o                         
   0  -4   2        935.77        924.19        16.74 o                         
   2  -4   2       3792.11       3729.29        63.76 o                         
   4  -4   2        296.70        295.24         9.86 o                         
   6  -4   2         47.50         52.50         3.75 o                         
   8  -4   2        403.89        398.52        19.71 o                         
  10  -4   2         31.56         44.76        12.42 o                         
 -15  -3   2          2.90        -12.65        12.65 o                         
 -13  -3   2         27.11         24.84        14.30 o                         
 -11  -3   2        169.52        170.24         7.27 o                         
  -9  -3   2        790.96        805.05        14.35 o                         
  -7  -3   2        844.30        899.20        16.72 o                         
  -5  -3   2        136.12        138.39         3.52 o                         
  -3  -3   2       7116.53       6998.00        95.21 o                         
  -1  -3   2       1121.29       1171.20        19.40 o                         
   1  -3   2        975.82        986.92        17.23 o                         
   3  -3   2       5394.92       5521.55        84.03 o                         
   5  -3   2        617.62        629.07        14.34 o                         
   7  -3   2       1097.23       1108.09        30.37 o                         
   9  -3   2         20.27         32.81        10.31 o                         
  11  -3   2         23.03        -15.94        16.87 o                         
 -14  -2   2         25.63         13.59        10.31 o                         
 -12  -2   2         21.13         22.97         5.39 o                         
 -10  -2   2         32.73         27.19         2.11 o                         
  -8  -2   2       2794.90       2879.34        40.01 o                         
  -6  -2   2        395.94        400.69         7.05 o                         
  -4  -2   2        214.16        203.09         4.93 o                         
  -2  -2   2       4545.94       4576.52        62.83 o                         
   0  -2   2       2431.16       2372.59        34.30 o                         
   2  -2   2      11481.62      11136.84       252.47 o                         
   4  -2   2         21.90         21.09         2.58 o                         
   6  -2   2         92.78         82.52         4.22 o                         
   8  -2   2        941.22        997.98        26.35 o                         
  10  -2   2         36.72         38.90        11.25 o                         
 -15  -1   2          1.83         13.83        11.95 o                         
 -13  -1   2         23.97         24.61         5.39 o                         
 -11  -1   2        380.97        380.50        15.96 o                         
  -9  -1   2       1124.37       1135.02        19.10 o                         
  -7  -1   2        822.07        850.29        13.67 o                         
  -5  -1   2        509.97        515.59         9.18 o                         
  -3  -1   2      14590.04      15309.82       350.93 o                         
  -1  -1   2       1920.05       1778.50        26.15 o                         
   1  -1   2       2865.76       2836.31        40.23 o                         
   3  -1   2       5195.44       4856.83        71.99 o                         
   5  -1   2        516.88        509.77        10.81 o                         
   7  -1   2       1097.18       1080.18        22.61 o                         
   9  -1   2         28.51         15.00         5.86 o                         
  11  -1   2         61.48         33.98        12.89 o                         
 -14   0   2         37.47         39.37         8.91 o                         
 -12   0   2          1.41         -4.45         4.45 o                         
 -10   0   2         25.74         19.22         4.45 o                         
  -8   0   2       6254.13       6376.50       126.07 o                         
  -6   0   2       1656.41       1678.76        24.94 o                         
  -4   0   2       4522.07       4529.71        61.03 o                         
  -2   0   2        547.75        451.46         8.74 o                         
   0   0   2          3.52          8.44         1.87 o                         
   2   0   2      11353.77      11055.39       163.60 o                         
   4   0   2         72.80         69.86         3.05 o                         
   6   0   2         18.52         19.45         2.58 o                         
   8   0   2       1274.82       1365.95        33.22 o                         
  10   0   2         19.68         15.47         7.50 o                         
 -15   1   2          1.73         -5.86         6.56 o                         
 -13   1   2         26.79         34.68         6.09 o                         
 -11   1   2        387.12        401.16        18.54 o                         
  -9   1   2       1176.41       1174.02        28.54 o                         
  -7   1   2        814.40        817.02        15.79 o                         
  -5   1   2        466.91        493.74         8.24 o                         
  -3   1   2      14683.26      15441.04       489.30 o                         
  -1   1   2       1896.47       1749.22        26.14 o                         
   1   1   2       2985.49       2947.54        42.20 o                         
   3   1   2       5170.26       5011.37        67.60 o                         
   5   1   2        500.82        511.83        10.34 o                         
   7   1   2       1099.32       1090.56        23.55 o                         
   9   1   2         28.84         17.58         5.16 o                         
  11   1   2         60.53         81.33         8.91 o                         
 -14   2   2         26.82         30.93        13.12 o                         
 -12   2   2         23.18         12.42         4.92 o                         
 -10   2   2         30.16         19.45         2.81 o                         
  -8   2   2       2765.39       2935.52        60.01 o                         
  -6   2   2        397.49        401.64         8.46 o                         
  -4   2   2        173.73        163.59         3.99 o                         
  -2   2   2       4336.09       4368.79        60.25 o                         
   0   2   2       2594.38       2622.88        37.95 o                         
   2   2   2      11390.65      11350.64       163.30 o                         
   4   2   2         28.13         26.48         2.81 o                         
   6   2   2         93.06         87.21         3.75 o                         
   8   2   2        924.04        953.45        32.23 o                         
  10   2   2         36.35         31.87         7.03 o                         
 -15   3   2          2.80         15.70        11.01 o                         
 -13   3   2         24.66         34.45         6.09 o                         
 -11   3   2        165.97        169.54         9.85 o                         
  -9   3   2        795.47        783.18        20.23 o                         
  -7   3   2        847.78        893.81        19.31 o                         
  -5   3   2        123.23        120.78         3.99 o                         
  -3   3   2       7152.44       6713.67       125.99 o                         
  -1   3   2       1046.39       1080.63        18.91 o                         
   1   3   2       1032.71       1083.93        19.60 o                         
   3   3   2       5441.31       5407.75        90.11 o                         
   5   3   2        639.27        650.30        14.58 o                         
   7   3   2       1094.76       1107.84        35.79 o                         
   9   3   2         21.27         13.83         4.69 o                         
  11   3   2         23.35         51.55        13.83 o                         
 -14   4   2         11.68          1.17        11.72 o                         
 -12   4   2         25.64          9.14         4.92 o                         
 -10   4   2          1.35          0.94         3.98 o                         
  -8   4   2       1464.29       1521.66        42.49 o                         
  -6   4   2        993.90        996.05        21.68 o                         
  -4   4   2        786.79        827.75        19.32 o                         
  -2   4   2        797.77        788.26        15.08 o                         
   0   4   2        969.54        961.67        16.98 o                         
   2   4   2       3717.84       3718.81        62.29 o                         
   4   4   2        303.11        284.69        11.50 o                         
   6   4   2         49.85         43.12         3.28 o                         
   8   4   2        428.85        483.99        32.86 o                         
  10   4   2         36.43         26.72        12.19 o                         
 -13   5   2         15.90         33.74        15.70 o                         
 -11   5   2         95.23         78.29        16.17 o                         
  -9   5   2        413.07        470.43        29.81 o                         
  -7   5   2        133.15        119.35         6.57 o                         
  -5   5   2        245.81        247.55         7.74 o                         
  -3   5   2       2825.59       2773.31        49.79 o                         
  -1   5   2        941.58        954.83        18.62 o                         
   1   5   2        890.11        936.35        21.43 o                         
   3   5   2        880.58        911.83        27.54 o                         
   5   5   2        159.89        173.29        13.83 o                         
   7   5   2        257.18        291.33        20.17 o                         
   9   5   2         21.51         32.34        13.12 o                         
 -12   6   2          5.26         -9.61        11.01 o                         
 -10   6   2          8.90         13.12         9.84 o                         
  -8   6   2        557.24        583.69        34.76 o                         
  -6   6   2        439.33        502.49        12.44 o                         
  -4   6   2        505.24        542.90        14.33 o                         
  -2   6   2        246.97        232.75         6.57 o                         
   0   6   2        403.70        436.97        11.98 o                         
   2   6   2       1169.29       1233.79        33.46 o                         
   4   6   2         46.23         41.01         7.73 o                         
   6   6   2        125.04        150.51        13.83 o                         
   8   6   2        165.48        222.27        23.21 o                         
 -11   7   2         29.34          1.64        16.87 o                         
  -9   7   2         86.31        121.18        16.41 o                         
  -7   7   2         16.57         19.45         9.14 o                         
  -5   7   2        210.01        212.26         7.04 o                         
  -3   7   2        458.38        421.02        12.91 o                         
  -1   7   2        254.91        262.75         8.68 o                         
   1   7   2         76.61         80.87         5.16 o                         
   3   7   2        349.98        396.12        23.94 o                         
   5   7   2        247.95        276.06        22.05 o                         
   7   7   2         88.22         86.49        15.47 o                         
 -10   8   2          0.13          4.45        10.08 o                         
  -8   8   2         78.98         80.63        15.94 o                         
  -6   8   2         69.80         88.83        14.06 o                         
  -4   8   2         23.59         23.90         2.81 o                         
  -2   8   2        163.36        165.78         9.61 o                         
   0   8   2        259.42        262.72        12.20 o                         
   2   8   2        381.15        474.51        30.74 o                         
   4   8   2         26.08         41.01         8.67 o                         
   6   8   2          7.79         26.01        10.31 o                         
  -7   9   2         13.83         17.11         9.14 o                         
  -5   9   2         51.69         51.33        10.31 o                         
  -3   9   2        100.77         96.34        11.49 o                         
  -1   9   2         82.19         93.05         6.80 o                         
   1   9   2         19.51         18.28         7.03 o                         
   3   9   2         50.84         55.31        10.31 o                         
   5   9   2         61.61         73.83         9.14 o                         
  -6  10   2         40.52         48.04        12.89 o                         
  -4  10   2         23.62         27.65        11.72 o                         
   0  10   2         38.32         35.62        11.01 o                         
   2  10   2         29.23         26.01         8.67 o                         
  -4 -10   3         20.29         14.76        15.93 o                         
  -2 -10   3         36.90         44.53        13.83 o                         
  -9  -9   3          5.32         17.81        10.31 o                         
  -7  -9   3         36.73         25.78         7.97 o                         
  -5  -9   3         35.14         14.76        10.78 o                         
  -3  -9   3         21.93          7.03         8.20 o                         
  -1  -9   3         38.65         25.31         7.03 o                         
   1  -9   3         78.95         91.88        11.02 o                         
   3  -9   3         61.02         52.26         9.84 o                         
 -10  -8   3         27.63         33.98        10.08 o                         
  -8  -8   3          8.16          8.90         6.09 o                         
  -6  -8   3         15.44          5.39         5.39 o                         
  -4  -8   3        176.25        179.15         8.44 o                         
  -2  -8   3        354.43        352.92        17.36 o                         
   0  -8   3        116.09        121.90        10.78 o                         
   2  -8   3         23.14         23.43         8.67 o                         
   4  -8   3         80.16         87.43        10.78 o                         
 -11  -7   3          1.78          5.39         7.50 o                         
  -9  -7   3         28.76         28.12         6.09 o                         
  -7  -7   3        204.50        189.02        10.79 o                         
  -5  -7   3        192.88        192.54        11.26 o                         
  -3  -7   3        125.12        113.94         6.33 o                         
  -1  -7   3        402.61        368.29        12.91 o                         
   1  -7   3        329.96        371.44        18.30 o                         
   3  -7   3        437.46        519.91        22.77 o                         
   5  -7   3         11.13         12.65         6.33 o                         
   7  -7   3         13.98          1.64        19.45 o                         
 -12  -6   3         51.29         40.08         7.73 o                         
 -10  -6   3         89.85         89.54         8.44 o                         
  -8  -6   3        135.15        117.23         9.38 o                         
  -6  -6   3         31.31         21.56         3.52 o                         
  -4  -6   3        191.51        182.47         7.27 o                         
  -2  -6   3       1102.61       1129.83        34.16 o                         
   0  -6   3        159.09        143.75         5.63 o                         
   2  -6   3        112.68        103.62         8.44 o                         
   4  -6   3        463.84        452.15        20.89 o                         
   6  -6   3        109.37        120.02        10.31 o                         
   8  -6   3         27.06          6.56        15.70 o                         
 -13  -5   3         40.78         43.36        23.20 o                         
 -11  -5   3         10.26         14.76         6.09 o                         
  -9  -5   3         47.44         49.45         6.09 o                         
  -7  -5   3        639.54        694.58        18.33 o                         
  -5  -5   3        798.19        817.24        20.47 o                         
  -3  -5   3        986.39        942.60        28.51 o                         
  -1  -5   3        642.00        610.64        15.75 o                         
   1  -5   3        375.94        396.75         9.86 o                         
   3  -5   3        774.69        773.17        20.69 o                         
   5  -5   3         89.18         81.81         8.20 o                         
   7  -5   3         62.75         63.52         7.97 o                         
   9  -5   3         55.72         34.69        15.94 o                         
 -14  -4   3          3.05        -12.89        12.89 o                         
 -12  -4   3        155.39        157.09         9.85 o                         
 -10  -4   3        134.01        128.48         8.68 o                         
  -8  -4   3        415.80        421.73         9.86 o                         
  -6  -4   3        215.01        214.20         5.87 o                         
  -4  -4   3        184.31        201.51         6.33 o                         
  -2  -4   3       4538.24       4474.69        79.25 o                         
   0  -4   3        471.06        489.21        14.10 o                         
   2  -4   3        246.65        236.50         7.74 o                         
   4  -4   3       1702.49       1703.46        35.66 o                         
   6  -4   3         84.53         62.12         7.50 o                         
   8  -4   3         70.60         56.02        11.72 o                         
 -15  -3   3         23.33         15.94        12.65 o                         
 -13  -3   3         71.06         66.57        12.19 o                         
 -11  -3   3         27.82         19.45         3.05 o                         
  -9  -3   3         26.24         21.33         2.34 o                         
  -7  -3   3       1427.96       1413.24        25.05 o                         
  -5  -3   3        822.45        819.71        14.37 o                         
  -3  -3   3        874.75        875.02        14.15 o                         
  -1  -3   3       4751.69       4849.25        68.95 o                         
   1  -3   3       1504.20       1500.55        33.11 o                         
   3  -3   3       3713.52       3673.07        66.66 o                         
   5  -3   3         13.65         12.42         2.58 o                         
   7  -3   3         39.83         32.11         7.50 o                         
   9  -3   3         93.68         80.63        14.30 o                         
 -14  -2   3          4.53        -11.01        11.01 o                         
 -12  -2   3        218.19        227.27        12.67 o                         
 -10  -2   3        208.63        216.27         7.98 o                         
  -8  -2   3        317.39        300.25         6.81 o                         
  -6  -2   3        943.30        987.54        16.98 o                         
  -4  -2   3       1093.25       1096.20        17.73 o                         
  -2  -2   3      12638.83      12982.42       211.76 o                         
   0  -2   3        746.12        719.76        13.66 o                         
   2  -2   3        914.23        895.22        19.56 o                         
   4  -2   3       3486.91       3412.22        62.73 o                         
   6  -2   3        214.69        221.18         8.68 o                         
   8  -2   3        132.90        127.77         8.21 o                         
  10  -2   3          5.22        -10.54        16.17 o                         
 -15  -1   3         27.82         32.57        12.19 o                         
 -13  -1   3        149.38        140.68         9.38 o                         
 -11  -1   3         98.32        100.10         7.74 o                         
  -9  -1   3         22.94         23.67         1.64 o                         
  -7  -1   3       3660.06       3640.41        52.33 o                         
  -5  -1   3       1016.48       1024.66        17.01 o                         
  -3  -1   3       4050.11       4241.11        58.02 o                         
  -1  -1   3       6133.81       5929.31        82.03 o                         
   1  -1   3        425.00        382.18         7.76 o                         
   3  -1   3       4677.61       4551.80        83.05 o                         
   5  -1   3        123.79        130.60         8.44 o                         
   7  -1   3         66.96         51.33         6.33 o                         
   9  -1   3        231.95        241.56        15.01 o                         
 -16   0   3          3.92         -9.84        11.01 o                         
 -14   0   3          0.56          0.94         5.86 o                         
 -12   0   3        289.57        326.82        15.48 o                         
 -10   0   3        561.09        578.32        20.44 o                         
  -8   0   3        821.49        820.77        16.72 o                         
  -6   0   3          7.99          7.03         1.41 o                         
  -4   0   3         38.37         34.93         2.58 o                         
  -2   0   3       8707.65       8390.25       113.70 o                         
   0   0   3         12.88         20.86         2.11 o                         
   2   0   3        343.56        318.23         7.28 o                         
   4   0   3       4331.81       4276.60        85.84 o                         
   6   0   3        171.64        154.54         7.74 o                         
   8   0   3        103.00         94.00         7.03 o                         
  10   0   3          2.23          5.39         5.62 o                         
 -15   1   3         29.03         14.06         9.61 o                         
 -13   1   3        152.04        120.98        10.79 o                         
 -11   1   3         96.24         81.82         6.33 o                         
  -9   1   3         18.03         11.25         3.28 o                         
  -7   1   3       3560.37       3707.16        51.10 o                         
  -5   1   3       1018.72       1073.58        17.01 o                         
  -3   1   3       4014.71       4175.04        58.25 o                         
  -1   1   3       5986.80       5785.50        78.49 o                         
   1   1   3        439.84        397.50         7.99 o                         
   3   1   3       4619.20       4551.99        72.19 o                         
   5   1   3        120.80        126.14         6.56 o                         
   7   1   3         68.66         66.57         5.63 o                         
   9   1   3        221.38        194.65        14.54 o                         
 -14   2   3          4.43          9.61         6.56 o                         
 -12   2   3        222.03        224.93        11.96 o                         
 -10   2   3        195.61        204.99         8.21 o                         
  -8   2   3        334.82        347.94        10.10 o                         
  -6   2   3        936.26        973.81        15.09 o                         
  -4   2   3       1102.49       1107.16        17.02 o                         
  -2   2   3      12754.97      12935.17       208.32 o                         
   0   2   3        752.89        728.99        13.43 o                         
   2   2   3        946.00        934.29        18.86 o                         
   4   2   3       3482.07       3480.83        73.70 o                         
   6   2   3        201.78        206.86         8.21 o                         
   8   2   3        126.27        104.09        14.54 o                         
  10   2   3          7.66        -13.12        13.12 o                         
 -15   3   3         23.43         27.89        11.01 o                         
 -13   3   3         69.80         62.35         8.20 o                         
 -11   3   3         26.19         30.23         5.39 o                         
  -9   3   3         29.53         22.73         3.28 o                         
  -7   3   3       1441.84       1434.15        32.14 o                         
  -5   3   3        825.97        867.08        16.26 o                         
  -3   3   3        888.80        897.51        14.62 o                         
  -1   3   3       4678.21       4802.43        67.22 o                         
   1   3   3       1597.89       1614.98        27.69 o                         
   3   3   3       3697.57       3796.04        67.61 o                         
   5   3   3         18.77         15.23         2.81 o                         
   7   3   3         43.08         35.86         5.16 o                         
   9   3   3         90.89         82.98        13.13 o                         
 -14   4   3          2.84          1.41         8.44 o                         
 -12   4   3        159.11        152.17        10.79 o                         
 -10   4   3        128.68        143.25         8.44 o                         
  -8   4   3        404.71        411.61        12.21 o                         
  -6   4   3        197.61        202.92         7.04 o                         
  -4   4   3        198.93        199.89         6.57 o                         
  -2   4   3       4539.21       4536.38        77.08 o                         
   0   4   3        456.08        467.31        11.98 o                         
   2   4   3        242.53        251.28         8.45 o                         
   4   4   3       1742.83       1773.46        35.67 o                         
   6   4   3         98.42         87.67         6.56 o                         
   8   4   3         73.14         69.14        13.13 o                         
 -13   5   3         42.60         55.31        12.19 o                         
 -11   5   3          9.45          2.11         5.16 o                         
  -9   5   3         48.04         35.16         4.45 o                         
  -7   5   3        655.52        673.48        17.16 o                         
  -5   5   3        794.29        803.10        20.47 o                         
  -3   5   3       1000.86       1036.91        21.20 o                         
  -1   5   3        636.65        601.69        16.22 o                         
   1   5   3        357.96        409.16        12.21 o                         
   3   5   3        782.01        804.95        20.46 o                         
   5   5   3         86.50         90.01        10.55 o                         
   7   5   3         66.96         73.13        12.42 o                         
   9   5   3         55.06         66.79        13.83 o                         
 -12   6   3         51.68         46.87        11.95 o                         
 -10   6   3         86.90         72.90        12.19 o                         
  -8   6   3        131.95        111.13         7.50 o                         
  -6   6   3         21.49         10.55         2.34 o                         
  -4   6   3        198.34        197.25         7.74 o                         
  -2   6   3       1084.70       1120.08        26.85 o                         
   0   6   3        160.41        162.04         6.33 o                         
   2   6   3        116.80        115.35         7.03 o                         
   4   6   3        448.29        513.39        34.27 o                         
   6   6   3        109.10        100.80        14.53 o                         
   8   6   3         21.40         15.47        10.55 o                         
 -11   7   3          1.30          1.17        10.31 o                         
  -9   7   3         28.66         24.61        12.19 o                         
  -7   7   3        197.85        191.83         9.85 o                         
  -5   7   3        180.24        203.78        10.32 o                         
  -3   7   3        127.31        131.53         7.97 o                         
  -1   7   3        399.47        384.01        16.67 o                         
   1   7   3        339.98        398.91        16.19 o                         
   3   7   3        443.48        507.72        30.98 o                         
   5   7   3         10.41          6.09         8.44 o                         
   7   7   3         12.96        -10.78        10.78 o                         
 -10   8   3         24.27         12.65        10.08 o                         
  -6   8   3         14.66         11.48         7.03 o                         
  -4   8   3        186.82        190.65        10.32 o                         
  -2   8   3        360.53        401.03        15.96 o                         
   0   8   3        117.98        109.48         7.97 o                         
   4   8   3         84.53         73.60        13.36 o                         
  -9   9   3          6.61         17.81        11.25 o                         
  -7   9   3         35.94         43.12        14.06 o                         
  -5   9   3         35.95         19.92         8.20 o                         
  -3   9   3         21.46         14.76         7.26 o                         
  -1   9   3         37.10         30.93         7.26 o                         
   1   9   3         83.75        128.21        14.30 o                         
   3   9   3         61.93         54.14        14.06 o                         
  -4  10   3         17.72          9.61        10.08 o                         
   0  10   3         11.19         10.54         6.33 o                         
  -7  -9   4         12.03         17.34         7.26 o                         
  -5  -9   4          7.25         11.95        12.19 o                         
  -3  -9   4         67.30         57.42        14.53 o                         
  -1  -9   4         83.82         84.85        11.72 o                         
   1  -9   4         12.31         10.31         7.97 o                         
 -10  -8   4          0.88         -4.69         7.97 o                         
  -8  -8   4         23.72         22.97         7.73 o                         
  -6  -8   4        189.37        171.88        20.87 o                         
  -4  -8   4         77.44         79.22         6.80 o                         
  -2  -8   4         33.27         22.50         6.56 o                         
   0  -8   4        104.67         80.87         9.85 o                         
   2  -8   4         65.05         63.75         8.67 o                         
 -11  -7   4         19.99          9.84         7.97 o                         
  -9  -7   4         69.55         82.27         8.44 o                         
  -7  -7   4         46.95         45.70         7.50 o                         
  -5  -7   4         74.57         74.54         8.67 o                         
  -3  -7   4        267.25        247.95        13.37 o                         
  -1  -7   4        512.30        514.46        23.25 o                         
   1  -7   4         44.90         50.39         8.91 o                         
   3  -7   4         15.77         11.95         7.97 o                         
   5  -7   4         50.26         33.98        10.08 o                         
 -12  -6   4         21.08         12.65         7.97 o                         
 -10  -6   4          0.84         -2.58         5.16 o                         
  -8  -6   4         51.55         45.00         6.80 o                         
  -6  -6   4        460.14        458.56        19.49 o                         
  -4  -6   4        253.47        289.48        13.61 o                         
  -2  -6   4        145.06        132.24         8.44 o                         
   0  -6   4        596.25        571.09        18.32 o                         
   2  -6   4        247.98        286.63        16.65 o                         
   4  -6   4        135.01        125.43        10.55 o                         
   6  -6   4         14.42          4.92         7.97 o                         
 -13  -5   4          0.61          1.41         9.84 o                         
 -11  -5   4         70.14         71.72         8.20 o                         
  -9  -5   4        138.42        123.56         6.80 o                         
  -7  -5   4        407.81        431.03        14.79 o                         
  -5  -5   4        233.84        213.95         8.45 o                         
  -3  -5   4        155.94        160.17         8.21 o                         
  -1  -5   4       1159.88       1166.32        37.46 o                         
   1  -5   4        136.38        116.06         8.21 o                         
   3  -5   4         46.86         34.69         6.56 o                         
   5  -5   4        293.42        261.09        16.89 o                         
   7  -5   4         47.46         46.17        13.36 o                         
 -14  -4   4         19.66         22.50        16.40 o                         
 -12  -4   4         35.12         33.04         7.03 o                         
 -10  -4   4          0.38          0.70         3.28 o                         
  -8  -4   4         83.81         86.97         5.39 o                         
  -6  -4   4       1292.52       1270.38        31.14 o                         
  -4  -4   4        494.55        535.23        15.04 o                         
  -2  -4   4        373.78        362.76        11.27 o                         
   0  -4   4       1901.81       1946.42        54.65 o                         
   2  -4   4        302.73        299.17        12.44 o                         
   4  -4   4        309.02        317.68        14.31 o                         
   6  -4   4          1.64         10.31         6.09 o                         
   8  -4   4         28.32         20.39        11.25 o                         
 -15  -3   4          3.22         -7.73        14.06 o                         
 -13  -3   4          0.75         -4.22         9.14 o                         
 -11  -3   4        170.42        179.15         7.97 o                         
  -9  -3   4        200.75        192.33         6.57 o                         
  -7  -3   4        699.57        715.07        15.99 o                         
  -5  -3   4       1681.88       1646.36        32.89 o                         
  -3  -3   4        878.47        892.53        18.61 o                         
  -1  -3   4       5895.59       5991.21       105.31 o                         
   1  -3   4        129.54        111.38         6.10 o                         
   3  -3   4         81.83         63.53         5.16 o                         
   5  -3   4        474.29        512.04        17.14 o                         
   7  -3   4         29.99         35.86         7.97 o                         
 -16  -2   4          7.69        -14.76        14.76 o                         
 -14  -2   4         22.48         32.57        12.89 o                         
 -12  -2   4         62.49         57.89         4.45 o                         
 -10  -2   4         39.82         40.31         3.28 o                         
  -8  -2   4        158.80        143.53         5.39 o                         
  -6  -2   4       4204.98       4183.93        73.79 o                         
  -4  -2   4        664.45        677.78        12.24 o                         
  -2  -2   4       1557.99       1594.08        30.29 o                         
   0  -2   4       4636.61       4631.78        82.28 o                         
   2  -2   4        366.98        389.94        15.73 o                         
   4  -2   4        746.66        748.57        21.16 o                         
   6  -2   4          3.89          3.51         4.45 o                         
   8  -2   4          4.50         -5.16         8.20 o                         
 -15  -1   4          1.74         -1.87         6.09 o                         
 -13  -1   4          8.61          6.56         7.26 o                         
 -11  -1   4        199.00        185.05         7.51 o                         
  -9  -1   4        552.06        565.20        14.10 o                         
  -7  -1   4       1115.49       1079.12        22.65 o                         
  -5  -1   4       1238.70       1217.37        20.32 o                         
  -3  -1   4        576.61        569.33        10.59 o                         
  -1  -1   4       5664.13       5533.26        97.11 o                         
   1  -1   4        125.67        148.90         6.80 o                         
   3  -1   4         30.25         30.23         4.92 o                         
   5  -1   4        976.63       1057.90        27.29 o                         
   7  -1   4         74.99         75.94         6.80 o                         
   9  -1   4         73.85         38.67        15.00 o                         
 -16   0   4         12.79         20.62         8.90 o                         
 -14   0   4         28.79         40.07         6.56 o                         
 -12   0   4        160.83        166.72         9.85 o                         
 -10   0   4          7.73         12.42         2.11 o                         
  -8   0   4         11.87          8.44         2.58 o                         
  -6   0   4       3895.69       3883.22        61.52 o                         
  -4   0   4          4.27          3.98         2.11 o                         
  -2   0   4       1503.44       1488.44        23.20 o                         
   0   0   4       7447.63       7301.84       140.33 o                         
   2   0   4        239.93        225.71         9.15 o                         
   4   0   4        788.91        744.32        24.46 o                         
   6   0   4         24.04          2.34         5.62 o                         
   8   0   4          6.90          4.45         8.20 o                         
 -15   1   4          1.73         -5.62         6.33 o                         
 -13   1   4          8.02          0.47         6.33 o                         
 -11   1   4        194.84        189.03        10.08 o                         
  -9   1   4        537.37        565.39        12.92 o                         
  -7   1   4       1108.33       1171.55        21.00 o                         
  -5   1   4       1250.06       1238.26        21.74 o                         
  -3   1   4        574.42        562.73        10.35 o                         
  -1   1   4       5684.05       5464.25        76.48 o                         
   1   1   4        128.44        117.25         6.10 o                         
   3   1   4         37.58         37.97         4.45 o                         
   5   1   4        967.02       1046.33        29.65 o                         
   7   1   4         69.05         64.46         6.33 o                         
   9   1   4         72.16         71.25         9.38 o                         
 -16   2   4          7.46         -0.70         7.50 o                         
 -14   2   4         22.41         25.31         7.26 o                         
 -12   2   4         56.78         55.55         7.27 o                         
 -10   2   4         35.18         33.75         4.92 o                         
  -8   2   4        165.46        172.15         5.16 o                         
  -6   2   4       4182.61       4462.86        69.69 o                         
  -4   2   4        670.23        672.16        13.18 o                         
  -2   2   4       1552.58       1541.02        26.50 o                         
   0   2   4       4566.24       4505.65        79.36 o                         
   2   2   4        371.14        383.37        12.68 o                         
   4   2   4        703.38        693.42        26.09 o                         
   6   2   4          7.53          6.80         4.69 o                         
   8   2   4          5.24         -1.64         6.56 o                         
 -15   3   4          2.70         -9.14         9.61 o                         
 -13   3   4          0.53          4.92         7.26 o                         
 -11   3   4        180.27        203.32        11.49 o                         
  -9   3   4        199.30        203.12         8.44 o                         
  -7   3   4        704.55        741.67        16.94 o                         
  -5   3   4       1651.90       1645.13        31.94 o                         
  -3   3   4        914.13        916.05        17.67 o                         
  -1   3   4       5952.69       5984.32       117.93 o                         
   1   3   4        137.79        135.53         6.10 o                         
   3   3   4         78.70         76.65         6.09 o                         
   5   3   4        472.65        522.37        16.90 o                         
   7   3   4         28.49         24.61        12.19 o                         
 -14   4   4         18.90         41.48        11.25 o                         
 -12   4   4         34.00         36.79         5.16 o                         
 -10   4   4          0.49          6.33         4.92 o                         
  -8   4   4         87.68         81.81         5.63 o                         
  -6   4   4       1339.00       1339.35        31.15 o                         
  -4   4   4        488.30        487.75        15.04 o                         
  -2   4   4        386.11        395.65        10.33 o                         
   0   4   4       1924.96       1969.83        38.56 o                         
   2   4   4        324.73        292.63         9.62 o                         
   4   4   4        323.36        337.87        16.89 o                         
   6   4   4          0.82          6.80        12.89 o                         
   8   4   4         25.94         32.10        10.31 o                         
 -13   5   4          0.72         10.54        14.76 o                         
 -11   5   4         70.10         58.13         6.80 o                         
  -9   5   4        140.26        114.42         8.44 o                         
  -7   5   4        400.23        401.44        12.91 o                         
  -5   5   4        210.58        193.52         7.98 o                         
  -3   5   4        151.80        157.82         7.27 o                         
  -1   5   4       1153.71       1222.83        30.39 o                         
   1   5   4        121.22        107.85         6.10 o                         
   3   5   4         56.88         60.70         6.56 o                         
   5   5   4        282.79        287.58        24.16 o                         
   7   5   4         50.39         63.28        14.53 o                         
 -12   6   4         21.03         44.06        14.76 o                         
 -10   6   4          0.88          4.92         4.92 o                         
  -8   6   4         48.35         40.55         5.86 o                         
  -6   6   4        469.25        452.70        18.31 o                         
  -4   6   4        240.01        251.70        11.49 o                         
  -2   6   4        151.30        149.60         8.91 o                         
   0   6   4        596.28        572.03        22.32 o                         
   2   6   4        237.48        244.40        12.43 o                         
   4   6   4        125.79        160.82        17.58 o                         
   6   6   4         16.13         16.17        11.25 o                         
 -11   7   4         18.39         10.08         9.37 o                         
  -9   7   4         67.21         58.83        13.13 o                         
  -7   7   4         44.65         39.84         5.86 o                         
  -5   7   4         71.63         55.55         7.27 o                         
  -3   7   4        281.86        267.67        13.84 o                         
  -1   7   4        519.95        549.70        20.43 o                         
   1   7   4         46.27         44.53        10.55 o                         
   3   7   4         16.04         18.75         9.14 o                         
   5   7   4         41.63         71.01        12.42 o                         
 -10   8   4          0.69         22.03        10.31 o                         
  -8   8   4         26.03         20.86        15.00 o                         
  -6   8   4        192.97        185.25        10.55 o                         
  -4   8   4         79.39         74.30         7.03 o                         
  -2   8   4         31.67         21.56         5.62 o                         
   2   8   4         67.85         68.44        12.89 o                         
  -7   9   4         13.21         17.11        10.08 o                         
  -5   9   4          7.09         -8.44        12.19 o                         
  -3   9   4         67.75         55.78         7.97 o                         
  -1   9   4         88.57         79.69        15.24 o                         
   1   9   4         10.74         30.93        14.29 o                         
  -3  -9   5          9.94         12.65        11.25 o                         
 -10  -8   5         26.42         23.20         9.37 o                         
  -8  -8   5         41.90         47.57         8.67 o                         
  -6  -8   5         16.23         18.75         6.33 o                         
  -4  -8   5         27.80         16.64        11.01 o                         
  -2  -8   5         78.68         68.44        13.83 o                         
   0  -8   5         63.92         34.45        10.55 o                         
 -11  -7   5         19.86         24.61         8.67 o                         
  -9  -7   5          8.99          4.92         6.09 o                         
  -7  -7   5         54.04         56.95         7.50 o                         
  -5  -7   5        323.36        308.75        17.13 o                         
  -3  -7   5         58.64         59.53         7.50 o                         
  -1  -7   5         22.49          7.50         9.14 o                         
   1  -7   5         69.18         59.77         9.84 o                         
   3  -7   5         58.75         41.01        10.08 o                         
 -12  -6   5          3.35         -6.56         8.44 o                         
 -10  -6   5         67.81         62.81         7.97 o                         
  -8  -6   5         81.43         84.85         6.33 o                         
  -6  -6   5         52.43         63.98         8.67 o                         
  -4  -6   5        252.20        248.64        12.90 o                         
  -2  -6   5        181.77        182.91        11.26 o                         
   0  -6   5        248.26        249.56        20.17 o                         
   2  -6   5         12.57          2.81         6.56 o                         
   4  -6   5          6.74          5.62         7.26 o                         
 -13  -5   5         20.30         16.64        12.65 o                         
 -11  -5   5         58.46         56.48         7.97 o                         
  -9  -5   5          8.43          7.73         3.98 o                         
  -7  -5   5         96.58         72.20         8.67 o                         
  -5  -5   5        523.05        498.86        16.21 o                         
  -3  -5   5        144.84        170.46         9.61 o                         
  -1  -5   5         38.29         48.75         5.62 o                         
   1  -5   5        457.75        438.28        20.66 o                         
   3  -5   5        183.95        210.10        15.01 o                         
   5  -5   5        150.97        167.86        14.77 o                         
 -14  -4   5          0.52         10.54         9.84 o                         
 -12  -4   5          2.45          2.58         4.69 o                         
 -10  -4   5        237.79        236.90        10.56 o                         
  -8  -4   5         98.64         97.29         6.33 o                         
  -6  -4   5        345.30        358.87        13.61 o                         
  -4  -4   5       1118.32       1127.26        29.92 o                         
  -2  -4   5        216.33        231.98         9.85 o                         
   0  -4   5        781.81        782.50        30.33 o                         
   2  -4   5          1.51          3.51         4.92 o                         
   4  -4   5         41.73         34.22         7.73 o                         
   6  -4   5        248.53        208.96        18.53 o                         
 -15  -3   5          2.33         -3.51        15.70 o                         
 -13  -3   5         38.70         38.67         6.80 o                         
 -11  -3   5         95.28         90.48         6.80 o                         
  -9  -3   5         93.39         74.78         6.09 o                         
  -7  -3   5        341.49        365.93        12.21 o                         
  -5  -3   5       2436.18       2489.01        55.04 o                         
  -3  -3   5        192.62        164.66         8.21 o                         
  -1  -3   5        206.01        204.30         9.15 o                         
   1  -3   5        598.74        580.31        22.55 o                         
   3  -3   5         97.43         85.80         6.80 o                         
   5  -3   5        217.70        213.40        15.95 o                         
 -14  -2   5          0.22          8.67         5.86 o                         
 -12  -2   5         15.80         13.59         4.22 o                         
 -10  -2   5        543.21        521.02        14.33 o                         
  -8  -2   5        314.12        302.05        10.56 o                         
  -6  -2   5        937.90        962.03        25.91 o                         
  -4  -2   5       1935.94       2004.92        44.28 o                         
  -2  -2   5        358.40        350.03        11.74 o                         
   0  -2   5       1364.25       1353.40        34.20 o                         
   2  -2   5         31.33         21.33         5.62 o                         
   4  -2   5         16.55         20.39         5.39 o                         
   6  -2   5        414.02        412.31        19.24 o                         
 -15  -1   5          8.05         10.78         7.03 o                         
 -13  -1   5         49.31         38.67         7.73 o                         
 -11  -1   5        241.23        228.47        10.09 o                         
  -9  -1   5        126.36        119.81         5.39 o                         
  -7  -1   5        105.53        108.55         5.39 o                         
  -5  -1   5       3237.07       3179.78        67.76 o                         
  -3  -1   5         62.60         55.55         5.39 o                         
  -1  -1   5        139.95        136.48         7.74 o                         
   1  -1   5       1949.51       2083.32        50.37 o                         
   3  -1   5        151.04        156.16        11.02 o                         
   5  -1   5        484.10        490.87        22.77 o                         
   7  -1   5         51.20         47.58         7.50 o                         
 -16   0   5          6.01          2.11         7.73 o                         
 -14   0   5          2.98         11.01         7.26 o                         
 -12   0   5          1.57          0.94         3.28 o                         
 -10   0   5        366.52        385.19        10.80 o                         
  -8   0   5        124.39        124.04         5.63 o                         
  -6   0   5        538.56        568.08        15.75 o                         
  -4   0   5       2902.16       2997.44        61.46 o                         
  -2   0   5        480.87        467.30        15.04 o                         
   0   0   5       1270.39       1282.37        31.60 o                         
   2   0   5          2.55         12.18         5.86 o                         
   4   0   5          1.18          3.05         6.09 o                         
   6   0   5        594.28        595.99        23.01 o                         
 -15   1   5          6.72          5.39         7.73 o                         
 -13   1   5         48.57         28.12         7.03 o                         
 -11   1   5        229.98        232.68         9.38 o                         
  -9   1   5        124.87        135.52         5.86 o                         
  -7   1   5        112.72        135.29         7.27 o                         
  -5   1   5       3234.75       3214.33        66.57 o                         
  -3   1   5         55.61         48.75         5.39 o                         
  -1   1   5        136.63        143.04         7.74 o                         
   1   1   5       1920.54       2030.55        48.47 o                         
   3   1   5        148.18        157.56         9.38 o                         
   5   1   5        471.93        461.50        18.08 o                         
   7   1   5         54.26         53.90         7.50 o                         
 -16   2   5          5.39         -9.14         9.61 o                         
 -14   2   5          0.19          4.92         6.80 o                         
 -12   2   5         14.84         26.71         7.26 o                         
 -10   2   5        555.32        576.72        17.62 o                         
  -8   2   5        305.27        305.09        10.80 o                         
  -6   2   5        938.68        969.81        24.02 o                         
  -4   2   5       1940.77       2009.00        43.81 o                         
  -2   2   5        352.53        328.89        11.50 o                         
   0   2   5       1352.25       1372.19        33.73 o                         
   2   2   5         42.74         37.50         5.39 o                         
   4   2   5         13.39          6.56         6.80 o                         
   6   2   5        422.68        375.71        19.01 o                         
 -15   3   5          2.69         -1.64         7.73 o                         
 -13   3   5         40.78         43.59         7.73 o                         
 -11   3   5         92.25         88.84         7.97 o                         
  -9   3   5         85.14         74.54         6.80 o                         
  -7   3   5        355.66        353.51        11.97 o                         
  -5   3   5       2457.41       2635.20        60.03 o                         
  -3   3   5        199.65        211.10         8.91 o                         
  -1   3   5        200.23        184.59         8.91 o                         
   1   3   5        577.24        577.91        19.97 o                         
   3   3   5         97.12         99.63         7.97 o                         
   5   3   5        225.38        204.97        12.43 o                         
 -14   4   5          0.67          9.37         7.26 o                         
 -12   4   5          2.22         -0.47         5.39 o                         
 -10   4   5        248.23        237.15        12.90 o                         
  -8   4   5         96.67         75.02         7.03 o                         
  -6   4   5        346.11        365.21        12.20 o                         
  -4   4   5       1106.13       1176.90        31.33 o                         
  -2   4   5        221.38        217.44         9.15 o                         
   0   4   5        787.89        868.11        25.63 o                         
   2   4   5          0.89         -1.17         3.75 o                         
   4   4   5         38.00         40.07        10.31 o                         
   6   4   5        242.73        276.49        24.86 o                         
 -13   5   5         20.04         19.22        11.95 o                         
 -11   5   5         58.25         68.91         8.67 o                         
  -9   5   5          7.04          7.03         5.86 o                         
  -7   5   5         92.86         89.55         8.20 o                         
  -5   5   5        544.57        506.90        20.91 o                         
  -3   5   5        126.82        140.91         9.61 o                         
  -1   5   5         50.64         71.01         7.73 o                         
   1   5   5        454.31        432.64        19.95 o                         
   3   5   5        188.29        224.64        13.13 o                         
   5   5   5        157.58        156.38        21.10 o                         
 -12   6   5          3.36          1.41        14.53 o                         
 -10   6   5         67.46         57.66         6.56 o                         
  -8   6   5         79.25         70.79         7.74 o                         
  -6   6   5         49.38         43.36         6.56 o                         
  -4   6   5        248.84        233.86        12.43 o                         
  -2   6   5        181.91        181.73        11.49 o                         
   0   6   5        230.89        231.48        13.84 o                         
   2   6   5         13.82          7.26         9.37 o                         
   4   6   5          8.00         -1.87        10.78 o                         
 -11   7   5         18.92         25.78        11.95 o                         
  -9   7   5          8.72          5.39         6.33 o                         
  -7   7   5         56.33         61.17        10.31 o                         
  -5   7   5        333.01        313.46        16.19 o                         
  -3   7   5         57.18         64.45         8.91 o                         
  -1   7   5         20.36          5.16         7.73 o                         
   1   7   5         60.83         24.61        14.06 o                         
   3   7   5         54.88         90.00        15.47 o                         
 -10   8   5         28.06         19.68        11.95 o                         
  -8   8   5         43.06         44.76        11.25 o                         
  -6   8   5         16.78         30.70         5.86 o                         
  -4   8   5         29.10         23.90         6.33 o                         
  -2   8   5         78.29         80.63         9.14 o                         
   0   8   5         65.01         74.53        16.64 o                         
  -5   9   5         53.99         40.55        11.02 o                         
  -3   9   5          9.18         13.59         8.67 o                         
  -8  -8   6          6.31         -3.51         7.03 o                         
  -6  -8   6         21.69         22.73        17.81 o                         
  -4  -8   6         57.50         73.36        14.53 o                         
 -11  -7   6          8.20          5.86         7.50 o                         
  -9  -7   6         53.58         39.61         8.20 o                         
  -7  -7   6         36.53         38.90         8.67 o                         
  -5  -7   6          9.23          9.37         5.86 o                         
  -1  -7   6         64.18         57.42        12.66 o                         
 -12  -6   6         13.87         10.54         9.61 o                         
 -10  -6   6         19.60         37.26         8.67 o                         
  -8  -6   6         51.54         55.55         7.03 o                         
  -6  -6   6         68.36         67.74         6.80 o                         
  -4  -6   6        177.56        169.06        10.79 o                         
  -2  -6   6         22.47         -9.14        11.72 o                         
   0  -6   6          9.58          8.90        14.06 o                         
   2  -6   6        161.78        128.95        16.18 o                         
 -11  -5   6          8.71         10.08         6.33 o                         
  -9  -5   6        125.69        130.82         7.74 o                         
  -7  -5   6         31.51         30.93         5.39 o                         
  -5  -5   6          3.49          5.86         4.69 o                         
  -3  -5   6        323.08        304.31        16.89 o                         
  -1  -5   6        190.62        182.90        11.96 o                         
   1  -5   6        381.08        400.77        31.68 o                         
   3  -5   6         13.49         15.93         8.90 o                         
 -14  -4   6         10.88          6.56        13.59 o                         
 -12  -4   6         26.20         24.37         6.33 o                         
 -10  -4   6         52.20         58.59         5.86 o                         
  -8  -4   6        136.02        112.54         7.50 o                         
  -6  -4   6        158.21        158.74         8.91 o                         
  -4  -4   6        426.68        423.96        15.73 o                         
  -2  -4   6         29.37         20.86         5.39 o                         
   0  -4   6         50.81         51.33         8.20 o                         
   2  -4   6        422.33        434.16        33.56 o                         
   4  -4   6         57.68         44.06        12.66 o                         
 -15  -3   6         12.72         -4.92        12.42 o                         
 -13  -3   6          2.43         -0.70         5.86 o                         
 -11  -3   6         35.32         42.65         5.62 o                         
  -9  -3   6        515.26        513.59        17.61 o                         
  -7  -3   6         89.07         98.45         6.09 o                         
  -5  -3   6        292.41        265.84        11.26 o                         
  -3  -3   6        348.79        310.02        12.91 o                         
  -1  -3   6        103.00        109.48         7.27 o                         
   1  -3   6        556.83        593.89        24.19 o                         
   3  -3   6         93.00         94.23         8.91 o                         
 -14  -2   6         28.27         15.94        12.42 o                         
 -12  -2   6         46.43         33.75         5.39 o                         
 -10  -2   6        184.84        157.59         8.91 o                         
  -8  -2   6        250.31        260.63        11.03 o                         
  -6  -2   6        108.66        120.03         7.03 o                         
  -4  -2   6        867.43        894.49        25.17 o                         
  -2  -2   6         29.98         19.69         4.92 o                         
   0  -2   6         91.61         92.59         8.67 o                         
   2  -2   6        807.50        852.05        37.84 o                         
   4  -2   6         18.81         30.00         7.26 o                         
 -15  -1   6         15.25         39.60         9.61 o                         
 -13  -1   6          1.86         -2.11         5.86 o                         
 -11  -1   6         29.88         37.03         4.92 o                         
  -9  -1   6        537.22        527.33        18.56 o                         
  -7  -1   6         19.77         16.64         4.45 o                         
  -5  -1   6        144.14        143.97         7.74 o                         
  -3  -1   6        956.07       1039.41        30.13 o                         
  -1  -1   6        284.01        290.92        12.67 o                         
   1  -1   6       1003.99       1099.23        34.59 o                         
   3  -1   6         79.32         87.66        10.31 o                         
   5  -1   6          6.70         -5.62         5.62 o                         
 -16   0   6          0.06         -4.92        11.72 o                         
 -14   0   6         29.71         23.20         8.44 o                         
 -12   0   6         18.21         12.89         4.92 o                         
 -10   0   6        163.65        167.66         7.74 o                         
  -8   0   6        533.91        572.24        18.32 o                         
  -6   0   6        145.08        129.20         7.97 o                         
  -4   0   6       1147.28       1180.69        31.34 o                         
  -2   0   6          0.09          6.33         4.92 o                         
   0   0   6         67.76         54.14         6.56 o                         
   2   0   6       1441.19       1604.73        44.77 o                         
   4   0   6         38.10         47.34         7.03 o                         
 -15   1   6         14.67         -0.23         8.67 o                         
 -13   1   6          2.29          1.87         5.62 o                         
 -11   1   6         30.26         39.14         4.69 o                         
  -9   1   6        552.75        623.45        19.03 o                         
  -7   1   6         14.35         13.12         4.92 o                         
  -5   1   6        147.59        125.69         8.21 o                         
  -3   1   6        958.99       1020.60        28.25 o                         
  -1   1   6        282.16        277.78        12.20 o                         
   1   1   6       1000.86       1073.10        29.88 o                         
   3   1   6         85.55         72.90        11.02 o                         
   5   1   6          8.12          3.28         6.80 o                         
 -14   2   6         27.96         31.17        10.78 o                         
 -12   2   6         47.30         41.48         5.62 o                         
 -10   2   6        177.37        164.15         8.91 o                         
  -8   2   6        246.25        251.71        10.56 o                         
  -6   2   6        114.73        109.72         7.27 o                         
  -4   2   6        849.20        889.95        24.94 o                         
  -2   2   6         35.56         21.09         4.69 o                         
   0   2   6         84.32         67.51         7.03 o                         
   2   2   6        812.35        849.48        30.79 o                         
   4   2   6         19.11         21.79         7.97 o                         
 -15   3   6         12.68          0.23         7.03 o                         
 -13   3   6          2.18         -0.47         7.03 o                         
 -11   3   6         34.86         35.15         6.80 o                         
  -9   3   6        527.50        555.19        17.85 o                         
  -7   3   6         83.83         77.36         7.50 o                         
  -5   3   6        289.87        266.30        11.03 o                         
  -3   3   6        341.66        333.94        14.32 o                         
  -1   3   6         93.92        110.17         7.97 o                         
   1   3   6        571.43        609.19        22.55 o                         
   3   3   6         90.56         80.16         8.44 o                         
 -14   4   6         12.12          1.17         7.26 o                         
 -12   4   6         26.99         18.51         7.50 o                         
 -10   4   6         52.91         44.06         7.73 o                         
  -8   4   6        132.05        135.75         7.97 o                         
  -6   4   6        158.33        173.05         9.85 o                         
  -4   4   6        424.63        398.36        16.43 o                         
  -2   4   6         35.48         27.65         5.86 o                         
   0   4   6         51.04         59.53         7.97 o                         
   2   4   6        417.82        400.83        18.77 o                         
   4   4   6         55.35         61.40        12.89 o                         
 -13   5   6          0.54         -6.33         6.33 o                         
 -11   5   6          8.69          8.44         8.20 o                         
  -9   5   6        128.12        134.10        10.32 o                         
  -7   5   6         24.21         31.64         6.33 o                         
  -5   5   6          4.21         -2.34         6.09 o                         
  -3   5   6        313.37        305.00        14.08 o                         
  -1   5   6        199.41        190.41        11.49 o                         
   1   5   6        385.90        359.25        23.70 o                         
   3   5   6         12.84         -3.51        10.54 o                         
 -12   6   6         12.90         15.70        16.40 o                         
 -10   6   6         18.84          9.84         6.80 o                         
  -8   6   6         53.33         68.90         7.73 o                         
  -6   6   6         65.65         73.60         8.67 o                         
  -4   6   6        176.11        171.40        13.13 o                         
  -2   6   6         23.34         28.36         7.26 o                         
   0   6   6          9.44          6.56         6.80 o                         
   2   6   6        169.08        115.82        16.41 o                         
 -11   7   6          8.92         -5.16        13.83 o                         
  -9   7   6         56.08         51.33        10.31 o                         
  -7   7   6         37.03         33.98         9.14 o                         
  -5   7   6          8.65          8.44         6.09 o                         
  -3   7   6         16.25         13.36         6.80 o                         
  -1   7   6         61.41         80.62        12.66 o                         
  -8   8   6          6.28         18.51        15.00 o                         
  -6   8   6         20.13         11.48         7.03 o                         
  -4   8   6         56.10         56.01         9.14 o                         
  -7  -7   7          4.22          0.47        10.54 o                         
  -5  -7   7         23.61          8.67        11.95 o                         
 -10  -6   7          8.40          0.23         7.03 o                         
  -8  -6   7         42.02         41.25         7.50 o                         
  -6  -6   7         16.66         11.48         6.09 o                         
  -4  -6   7          4.04          4.92         7.26 o                         
  -2  -6   7        121.89        103.14        20.86 o                         
 -11  -5   7         10.11          3.75         5.62 o                         
  -9  -5   7          3.02          5.39         5.86 o                         
  -7  -5   7         55.92         49.92         7.27 o                         
  -5  -5   7        119.67         96.82         7.97 o                         
  -3  -5   7        334.46        316.48        19.00 o                         
  -1  -5   7          6.62          2.58        11.25 o                         
 -12  -4   7         12.05         12.89         7.73 o                         
 -10  -4   7         22.42         19.68         5.86 o                         
  -8  -4   7        136.91        143.72         9.38 o                         
  -6  -4   7         27.36         15.70         5.39 o                         
  -4  -4   7         49.40         42.65         7.73 o                         
  -2  -4   7        385.64        386.71        18.07 o                         
   0  -4   7         67.00         60.70         9.14 o                         
 -13  -3   7         34.78         24.61         6.56 o                         
 -11  -3   7         17.88          7.97         6.33 o                         
  -9  -3   7         61.27         61.88         7.50 o                         
  -7  -3   7         33.30         42.18         7.03 o                         
  -5  -3   7         59.29         71.95         7.73 o                         
  -3  -3   7        411.10        377.63        17.13 o                         
  -1  -3   7         55.16         49.69         7.97 o                         
   1  -3   7         11.04         19.22         9.37 o                         
 -14  -2   7         15.87         18.04        10.78 o                         
 -12  -2   7         12.55          1.17         6.56 o                         
 -10  -2   7         19.98         19.22         6.09 o                         
  -8  -2   7        199.68        185.27        13.13 o                         
  -6  -2   7         42.14         42.42         5.86 o                         
  -4  -2   7        129.52        104.33         9.14 o                         
  -2  -2   7        658.89        702.90        25.84 o                         
   0  -2   7         32.90         46.17         7.03 o                         
   2  -2   7        111.83        114.63        12.66 o                         
 -15  -1   7          1.37         -7.03         7.03 o                         
 -13  -1   7         53.94         67.50         8.20 o                         
 -11  -1   7          0.85         -5.16         5.16 o                         
  -9  -1   7         67.26         74.07         9.84 o                         
  -7  -1   7        177.14        172.12         9.85 o                         
  -5  -1   7        134.78        141.38         8.44 o                         
  -3  -1   7        976.53       1060.99        35.99 o                         
  -1  -1   7         57.17         56.48         7.03 o                         
   1  -1   7          4.74          2.34         7.03 o                         
   3  -1   7        228.27        203.08        16.88 o                         
 -14   0   7          9.64          2.81         7.97 o                         
 -12   0   7         18.59         17.11         5.86 o                         
 -10   0   7         44.07         58.12         7.73 o                         
  -8   0   7        245.57        224.24        11.49 o                         
  -6   0   7         37.41         27.19         6.56 o                         
  -4   0   7         79.14         68.44         7.03 o                         
  -2   0   7       1070.17       1108.84        34.83 o                         
   0   0   7         86.70         88.60         8.91 o                         
   2   0   7        212.28        197.21        17.35 o                         
 -15   1   7          1.53        -11.01        15.70 o                         
 -13   1   7         54.89         62.34        10.08 o                         
 -11   1   7          1.12         -1.64         6.80 o                         
  -9   1   7         65.69         66.80         6.80 o                         
  -7   1   7        172.67        153.59         9.61 o                         
  -5   1   7        138.62        150.05         9.85 o                         
  -3   1   7        969.50       1069.20        31.99 o                         
  -1   1   7         57.35         54.84         7.50 o                         
   1   1   7          3.75          3.28         6.80 o                         
   3   1   7        235.32        217.15        17.82 o                         
 -14   2   7         15.54         19.22         8.20 o                         
 -12   2   7         13.23          9.14         4.69 o                         
 -10   2   7         19.41         21.32         7.03 o                         
  -8   2   7        206.75        210.60        12.20 o                         
  -6   2   7         44.13         28.83         7.50 o                         
  -4   2   7        128.30        115.58         9.14 o                         
  -2   2   7        672.78        716.09        27.02 o                         
   0   2   7         29.12         32.81         7.26 o                         
   2   2   7        117.48        133.38        11.72 o                         
 -13   3   7         35.28         32.57        10.78 o                         
 -11   3   7         17.20         15.70         7.50 o                         
  -9   3   7         59.26         54.61        10.31 o                         
  -7   3   7         28.12         45.46         6.33 o                         
  -5   3   7         59.04         65.63         7.03 o                         
  -3   3   7        412.57        391.48        16.90 o                         
  -1   3   7         51.65         53.20         9.14 o                         
   1   3   7         13.08          1.87         6.33 o                         
 -14   4   7          8.01          5.39         7.73 o                         
 -12   4   7         11.51          1.41         7.73 o                         
 -10   4   7         20.96         13.36         8.20 o                         
  -8   4   7        132.05        126.36         8.91 o                         
  -6   4   7         29.96         21.33         6.80 o                         
  -4   4   7         47.64         44.29         9.37 o                         
  -2   4   7        385.38        398.68        19.01 o                         
   0   4   7         62.74         78.52         9.84 o                         
 -11   5   7          8.16         -0.94        10.78 o                         
  -9   5   7          3.59          0.47         6.80 o                         
  -7   5   7         55.47         51.56         8.67 o                         
  -5   5   7        123.42         89.55        10.55 o                         
  -3   5   7        341.00        330.80        22.05 o                         
  -1   5   7          7.11          5.16         6.33 o                         
 -10   6   7          8.72         12.89        11.48 o                         
  -8   6   7         40.42         27.19         8.67 o                         
  -6   6   7         19.32         11.01         7.03 o                         
  -4   6   7          3.82         -3.98         7.50 o                         
  -2   6   7        125.45        126.82        13.60 o                         
  -7   7   7          3.42          6.33         7.26 o                         
  -5   7   7         20.99         12.42         9.37 o                         
  -9  -5   8         20.52         25.54         8.20 o                         
  -7  -5   8        128.02        107.13        11.25 o                         
  -5  -5   8          2.54         -1.87         8.44 o                         
 -12  -4   8         10.55          1.17         6.56 o                         
 -10  -4   8         19.62         14.53         6.56 o                         
  -8  -4   8         13.64          0.94         6.56 o                         
  -6  -4   8        104.08        105.72         9.85 o                         
  -4  -4   8         46.86         43.36        10.78 o                         
  -2  -4   8         92.18         89.77        11.95 o                         
 -13  -3   8          9.27         -1.17         6.33 o                         
 -11  -3   8          0.62         -1.41         7.03 o                         
  -9  -3   8         12.53         -0.70         6.56 o                         
  -7  -3   8        160.55        162.48        11.72 o                         
  -5  -3   8         22.66         33.98         7.97 o                         
  -3  -3   8          6.87         -6.80         9.14 o                         
  -1  -3   8        175.87        134.58        14.07 o                         
 -12  -2   8         18.31         17.11         6.80 o                         
 -10  -2   8         16.88         13.12         6.56 o                         
  -8  -2   8         43.29         36.09         7.73 o                         
  -6  -2   8        199.32        214.09        12.66 o                         
  -4  -2   8         17.31          8.67         7.26 o                         
  -2  -2   8        137.67        123.78        11.96 o                         
 -13  -1   8          5.73         -0.70         6.33 o                         
 -11  -1   8          2.58          2.58         7.03 o                         
  -9  -1   8         47.49         65.39         7.97 o                         
  -7  -1   8        309.34        377.47        16.66 o                         
  -5  -1   8          6.01         10.78         8.90 o                         
  -3  -1   8         12.02         12.19         8.44 o                         
  -1  -1   8        213.14        197.68        15.24 o                         
 -14   0   8          1.26        -10.31        10.31 o                         
 -12   0   8         33.14         26.72         7.97 o                         
 -10   0   8         13.95          8.67         6.33 o                         
  -8   0   8         53.16         36.56         8.20 o                         
  -6   0   8        362.70        368.63        16.19 o                         
  -4   0   8         41.67         27.65         8.44 o                         
  -2   0   8        310.43        351.17        19.00 o                         
   0   0   8         14.65         23.20         9.14 o                         
 -13   1   8          6.06          6.09         9.37 o                         
 -11   1   8          2.71          1.17         6.56 o                         
  -9   1   8         47.91         42.89         9.84 o                         
  -7   1   8        312.25        285.98        15.25 o                         
  -5   1   8          5.96          4.45         7.03 o                         
  -3   1   8         11.65          7.26         6.80 o                         
  -1   1   8        221.69        245.99        16.18 o                         
 -12   2   8         18.29         10.55         8.44 o                         
 -10   2   8         18.34         21.09         6.33 o                         
  -8   2   8         42.53         29.76        10.78 o                         
  -6   2   8        199.04        169.77        11.72 o                         
  -4   2   8         16.42         13.83         7.26 o                         
  -2   2   8        137.08        152.38        12.19 o                         
 -13   3   8          9.15          7.97        11.72 o                         
 -11   3   8          0.49         -0.23         7.73 o                         
  -9   3   8         11.91         18.04         7.73 o                         
  -7   3   8        161.65        159.20        12.19 o                         
  -5   3   8         20.43         11.48         7.73 o                         
  -3   3   8          8.10         10.78         8.20 o                         
  -1   3   8        174.98        157.32        13.13 o                         
 -12   4   8          9.64         28.59        11.48 o                         
 -10   4   8         20.35         15.00         6.80 o                         
  -8   4   8         13.24          3.51         7.73 o                         
  -6   4   8        106.98        134.08        11.72 o                         
  -4   4   8         45.02         47.81         8.20 o                         
  -2   4   8         91.45         82.27        11.02 o                         
  -9   5   8         21.96         19.68        12.19 o                         
  -7   5   8        127.97        106.19        10.55 o                         
  -5   5   8          2.94          8.67         9.14 o                         
 -10  -2   9         24.88          0.47         8.67 o                         
  -8  -2   9          8.22          8.20         9.61 o                         
  -6  -2   9         64.99         51.80         9.61 o                         
 -11  -1   9         51.89         46.40         9.84 o                         
  -9  -1   9          0.04         -3.28         9.14 o                         
  -7  -1   9         11.56          9.61         8.44 o                         
  -5  -1   9         88.91         61.65        10.55 o                         
 -10   0   9         33.89         18.75        11.25 o                         
  -8   0   9         17.94         20.62         7.26 o                         
  -6   0   9        120.96        131.51        12.42 o                         
 -11   1   9         51.70         47.34         9.37 o                         
  -9   1   9          0.03         -5.16         7.03 o                         
  -7   1   9         11.30         21.56         8.90 o                         
  -5   1   9         89.40         86.73        10.55 o                         
 -10   2   9         25.32         12.65         8.90 o                         
  -8   2   9          7.21         -7.97         7.97 o                         
  -6   2   9         65.68         83.67        11.25 o                         
                                                                                
